# Supplementary material for: Butyl­trichlorido{2-[(diisopropyl­ammonio)­meth­yl]phen­yl}tin(IV) dichloro­methane monosolvate
Source: Acta Crystallogr Sect E Struct Rep Online. 2010 Dec 11;67(Pt 1):m56. doi: 10.1107/S1600536810050713 (PMC3050250; doi:10.1107/S1600536810050713)
Supplement: Supplementary file 1 [file e-67-00m56-sup1.cif]

##############################################################################
###                                                                        ###
###        Electronic paper (Acta Crystallographica Section E)             ###
###                                                                        ###
##############################################################################
#                                                                            #
# This CIF contains the data in a paper accepted for publication in Acta     #
# Crystallographica Section E. It conforms to the requirements of Notes      #
# for Authors for Section E, and has been peer reviewed under the auspices   #
# of the IUCr Commission on Journals.                                        #
#                                                                            #
# Full details of the Crystallographic Information File format               #
# are given in the paper "The Crystallographic Information File (CIF):       #
# a New Standard Archive File for Crystallography" by S. R. Hall, F. H.      #
# Allen and I. D. Brown [Acta Cryst. (1991), A47, 655-685].                  #
#                                                                            #
# The current version of the core CIF dictionary is obtainable from          #
# ftp://ftp.iucr.org/pub/cif_core.dic. The current version number is 2.4.    #
#                                                                            #
# Software is freely available for graphical display of the structure(s) in  #
# this CIF.  For information consult the CIF home page http://www.iucr.org/  #
# cif/home.html                                                              #
#                                                                            #
# This file may be used for bona fide research purposes within the           #
# scientific community so long as proper attribution is given to the journal # 
# article from which it was obtained.                                        #
#                                                                            #
##############################################################################
                                             
data_I
_audit_creation_method     SHELXL-97
_chemical_name_systematic
;
Butyltrichlorido{2-[(diisopropylammonio)methyl]phenyl}tin(IV)
dichloromethane monosolvate
;
_chemical_name_common     ?
_chemical_formula_moiety     'C17 H30 Cl3 N Sn, C H2 Cl2'
_chemical_formula_sum     'C18 H32 Cl5 N Sn'
_chemical_formula_iupac     '[Sn (C4 H9) (C13 H21 N) Cl3], C H2 Cl2'
_chemical_formula_weight     558.39
_chemical_melting_point     ?
_symmetry_cell_setting     triclinic
_symmetry_space_group_name_H-M     'P -1'
_symmetry_space_group_name_Hall     '-p 1'
loop_
    _symmetry_equiv_pos_as_xyz
    'x, y, z'
    '-x, -y, -z'
_cell_length_a     10.654(8)
_cell_length_b     11.093(9)
_cell_length_c     12.406(10)
_cell_angle_alpha     115.594(13)
_cell_angle_beta     100.767(15)
_cell_angle_gamma     97.176(15)
_cell_volume     1263.5(17)
_cell_formula_units_Z     2
_cell_measurement_reflns_used     1665
_cell_measurement_theta_min     2.35
_cell_measurement_theta_max     20.05
_cell_measurement_temperature     297(2)
_exptl_crystal_description     'block'
_exptl_crystal_colour     'colourless'
_exptl_crystal_size_max     0.45
_exptl_crystal_size_mid     0.20
_exptl_crystal_size_min     0.18
_exptl_crystal_density_diffrn     1.468
_exptl_crystal_density_meas     ?
_exptl_crystal_density_method     'not measured'
_exptl_crystal_F_000     564
_exptl_absorpt_coefficient_mu     1.543
_exptl_absorpt_correction_type     multi-scan
_exptl_absorpt_process_details     '(Bruker, 2000)'
_exptl_absorpt_correction_T_min     0.5436
_exptl_absorpt_correction_T_max     0.7687
_exptl_special_details
;
;
_diffrn_ambient_temperature     297(2)
_diffrn_radiation_type     MoK\a
_diffrn_radiation_wavelength     0.71073
_diffrn_radiation_source     'fine-focus sealed tube'
_diffrn_radiation_monochromator     graphite
_diffrn_measurement_device_type     'Bruker SMART APEX CCD area-detector'
_diffrn_measurement_method     'phi and omega scans'
_diffrn_detector_area_resol_mean     ?
_diffrn_reflns_number     9126
_diffrn_reflns_av_R_equivalents     0.0743
_diffrn_reflns_av_sigmaI/netI     0.1206
_diffrn_reflns_theta_min     2.00
_diffrn_reflns_theta_max     25.00
_diffrn_reflns_theta_full     25.00
_diffrn_measured_fraction_theta_max     0.993
_diffrn_measured_fraction_theta_full     0.993
_diffrn_reflns_limit_h_min     -12
_diffrn_reflns_limit_h_max     12
_diffrn_reflns_limit_k_min     -13
_diffrn_reflns_limit_k_max     13
_diffrn_reflns_limit_l_min     -14
_diffrn_reflns_limit_l_max     14
_diffrn_standards_number     ?
_diffrn_standards_interval_count     ?
_diffrn_standards_interval_time     ?
_diffrn_standards_decay_%     ?
_refine_special_details
;
Refinement of <i>F</i>^2^ against ALL reflections. The weighted <i>R</i>-factor
<i>wR</i> and goodness of fit <i>S</i> are based on <i>F</i>^2^, conventional
<i>R</i>-factors <i>R</i> are based on <i>F</i>, with <i>F</i> set to zero for
negative <i>F</i>^2^. The threshold expression of <i>F</i>^2^ >
\s(<i>F</i>^2^) is used only for calculating <i>R</i>-factors(gt) <i>etc</i>.
and is not relevant to the choice of reflections for refinement.
<i>R</i>-factors based on <i>F</i>^2^ are statistically about twice as large
as those based on <i>F</i>, and <i>R</i>- factors based on ALL data will be
even larger.
;
_reflns_number_total     4416
_reflns_number_gt     3122
_reflns_threshold_expression     I>2sigma(I)
_refine_ls_structure_factor_coef     Fsqd
_refine_ls_matrix_type     full
_refine_ls_R_factor_all     0.1048
_refine_ls_R_factor_gt     0.0755
_refine_ls_wR_factor_gt     0.1952
_refine_ls_wR_factor_ref     0.2130
_refine_ls_goodness_of_fit_ref     1.021
_refine_ls_restrained_S_all     1.017
_refine_ls_number_reflns     4416
_refine_ls_number_parameters     257
_refine_ls_number_restraints     40
_refine_ls_hydrogen_treatment     mixed
_refine_ls_weighting_scheme     calc
_refine_ls_weighting_details
         'calc w=1/[\s^2^(Fo^2^)+(0.1038P)^2^+0.0754P] where P=(Fo^2^+2Fc^2^)/3'
_atom_sites_solution_hydrogens     geom
_atom_sites_solution_primary     direct
_atom_sites_solution_secondary     difmap
_refine_ls_shift/su_max     0.008
_refine_ls_shift/su_mean     0.001
_refine_diff_density_max     1.431
_refine_diff_density_min     -0.733
_refine_ls_extinction_method     none
_refine_ls_extinction_coef     ?
loop_
    _atom_type_symbol
    _atom_type_description
    _atom_type_scat_dispersion_real
    _atom_type_scat_dispersion_imag
    _atom_type_scat_source
    'C' 'C' 0.0033 0.0016
                         'International Tables Vol C Tables 4.2.6.8 and 6.1.1.4'
    'H' 'H' 0.0000 0.0000
                         'International Tables Vol C Tables 4.2.6.8 and 6.1.1.4'
    'N' 'N' 0.0061 0.0033
                         'International Tables Vol C Tables 4.2.6.8 and 6.1.1.4'
    'Cl' 'Cl' 0.1484 0.1585
                         'International Tables Vol C Tables 4.2.6.8 and 6.1.1.4'
    'Sn' 'Sn' -0.6537 1.4246
                         'International Tables Vol C Tables 4.2.6.8 and 6.1.1.4'
_computing_data_collection     'SMART (Bruker, 2000)'
_computing_cell_refinement     'SAINT-Plus (Bruker, 2001)'
_computing_data_reduction     'SAINT-Plus (Bruker, 2001)'
_computing_structure_solution     'SHELXS97 (Sheldrick, 2008)'
_computing_structure_refinement     'SHELXL97 (Sheldrick, 2008)'
_computing_molecular_graphics     'DIAMOND (Brandenburg & Putz, 2006)'
_computing_publication_material     'publCIF (Westrip, 2010)'
loop_
    _atom_site_type_symbol
    _atom_site_label
    _atom_site_fract_x
    _atom_site_fract_y
    _atom_site_fract_z
    _atom_site_U_iso_or_equiv
    _atom_site_adp_type
    _atom_site_calc_flag
    _atom_site_refinement_flags
    _atom_site_occupancy
    _atom_site_disorder_assembly
    _atom_site_disorder_group
    C C1 0.4960(8) 0.7632(8) 0.8171(7) 0.0490(19) Uani d . 1 A .
    C C2 0.4078(8) 0.8089(8) 0.8876(7) 0.052(2) Uani d . 1 . .
    C C3 0.4102(10) 0.7820(10) 0.9900(7) 0.068(3) Uani d . 1 . .
    H H3 0.3545 0.8145 1.0401 0.082 Uiso calc R 1 . .
    C C4 0.4950(11) 0.7076(11) 1.0147(9) 0.079(3) Uani d . 1 . .
    H H4 0.4942 0.6882 1.0804 0.095 Uiso calc R 1 . .
    C C5 0.5813(11) 0.6613(11) 0.9442(10) 0.080(3) Uani d . 1 . .
    H H5 0.6392 0.6124 0.9626 0.096 Uiso calc R 1 . .
    C C6 0.5798(10) 0.6891(10) 0.8458(9) 0.070(3) Uani d . 1 . .
    H H6 0.6369 0.6570 0.7973 0.084 Uiso calc R 1 . .
    C C7 0.3141(8) 0.8942(8) 0.8704(7) 0.054(2) Uani d . 1 . .
    H H7A 0.3545 0.9547 0.8424 0.065 Uiso calc R 1 . .
    H H7B 0.2999 0.9514 0.9501 0.065 Uiso calc R 1 . .
    C C8 0.1153(9) 0.6964(9) 0.7985(8) 0.061(2) Uani d . 1 . .
    H H8 0.1822 0.6500 0.8175 0.073 Uiso calc R 1 . .
    C C9 0.0569(11) 0.7551(12) 0.9098(10) 0.093(3) Uani d . 1 . .
    H H9A 0.1267 0.8024 0.9852 0.139 Uiso calc R 1 . .
    H H9B 0.0012 0.6814 0.9118 0.139 Uiso calc R 1 . .
    H H9C 0.0064 0.8181 0.9019 0.139 Uiso calc R 1 . .
    C C10 0.0112(9) 0.5909(11) 0.6802(9) 0.084(3) Uani d . 1 . .
    H H10A -0.0587 0.6325 0.6632 0.126 Uiso calc R 1 . .
    H H10B -0.0232 0.5140 0.6910 0.126 Uiso calc R 1 . .
    H H10C 0.0501 0.5602 0.6119 0.126 Uiso calc R 1 . .
    C C11 0.0904(9) 0.8991(10) 0.7562(8) 0.067(2) Uani d . 1 . .
    H H11 0.0007 0.8537 0.7457 0.080 Uiso calc R 1 . .
    C C12 0.1211(12) 1.0427(11) 0.8664(10) 0.098(4) Uani d . 1 . .
    H H12A 0.1148 1.0351 0.9395 0.147 Uiso calc R 1 . .
    H H12B 0.0593 1.0926 0.8498 0.147 Uiso calc R 1 . .
    H H12C 0.2084 1.0905 0.8791 0.147 Uiso calc R 1 . .
    C C13 0.0929(13) 0.9059(15) 0.6384(10) 0.109(4) Uani d . 1 . .
    H H13A 0.0260 0.9499 0.6199 0.163 Uiso calc R 1 . .
    H H13B 0.0769 0.8145 0.5716 0.163 Uiso calc R 1 . .
    H H13C 0.1773 0.9575 0.6483 0.163 Uiso calc R 1 . .
    C C14 0.571(6) 0.712(5) 0.490(3) 0.065(6) Uani d PD 0.22 A 1
    H H14A 0.5530 0.6136 0.4589 0.078 Uiso calc PR 0.22 A 1
    H H14B 0.5079 0.7296 0.4342 0.078 Uiso calc PR 0.22 A 1
    C C15 0.702(6) 0.754(8) 0.477(7) 0.089(8) Uani d PD 0.22 A 1
    H H15A 0.7620 0.7795 0.5565 0.107 Uiso calc PR 0.22 A 1
    H H15B 0.7010 0.8400 0.4735 0.107 Uiso calc PR 0.22 A 1
    C C16 0.772(6) 0.681(6) 0.384(5) 0.124(10) Uani d PD 0.22 A 1
    H H16A 0.8528 0.7432 0.3967 0.148 Uiso calc PR 0.22 A 1
    H H16B 0.7955 0.6044 0.3948 0.148 Uiso calc PR 0.22 A 1
    C C17 0.686(9) 0.632(10) 0.258(7) 0.127(10) Uani d PD 0.22 A 1
    H H17A 0.6103 0.6701 0.2635 0.191 Uiso calc PR 0.22 A 1
    H H17B 0.6587 0.5331 0.2181 0.191 Uiso calc PR 0.22 A 1
    H H17C 0.7333 0.6591 0.2105 0.191 Uiso calc PR 0.22 A 1
    C C14B 0.587(10) 0.664(4) 0.511(7) 0.065(6) Uani d PD 0.51 A 2
    H H14C 0.6522 0.6240 0.5402 0.078 Uiso calc PR 0.51 A 2
    H H14D 0.5129 0.5900 0.4515 0.078 Uiso calc PR 0.51 A 2
    C C15B 0.644(4) 0.733(3) 0.446(3) 0.089(8) Uani d PD 0.51 A 2
    H H15C 0.7198 0.8063 0.5038 0.107 Uiso calc PR 0.51 A 2
    H H15D 0.5797 0.7743 0.4161 0.107 Uiso calc PR 0.51 A 2
    C C16B 0.684(4) 0.634(3) 0.340(4) 0.124(10) Uani d PD 0.51 A 2
    H H16C 0.7401 0.5852 0.3687 0.148 Uiso calc PR 0.51 A 2
    H H16D 0.6065 0.5662 0.2783 0.148 Uiso calc PR 0.51 A 2
    C C17B 0.755(3) 0.699(4) 0.280(3) 0.127(10) Uani d PD 0.51 A 2
    H H17D 0.6927 0.7125 0.2216 0.191 Uiso calc PR 0.51 A 2
    H H17E 0.8077 0.6408 0.2368 0.191 Uiso calc PR 0.51 A 2
    H H17F 0.8104 0.7862 0.3418 0.191 Uiso calc PR 0.51 A 2
    C C14C 0.600(19) 0.687(6) 0.512(13) 0.065(6) Uani d PD 0.27 A 3
    H H14E 0.6634 0.6401 0.5342 0.078 Uiso calc PR 0.27 A 3
    H H14F 0.5301 0.6190 0.4404 0.078 Uiso calc PR 0.27 A 3
    C C15C 0.663(7) 0.794(6) 0.486(5) 0.089(8) Uani d PD 0.27 A 3
    H H15E 0.7464 0.8457 0.5474 0.107 Uiso calc PR 0.27 A 3
    H H15F 0.6072 0.8569 0.4877 0.107 Uiso calc PR 0.27 A 3
    C C16C 0.685(6) 0.724(4) 0.360(5) 0.124(10) Uani d PD 0.27 A 3
    H H16E 0.6005 0.6957 0.3002 0.148 Uiso calc PR 0.27 A 3
    H H16F 0.7398 0.7924 0.3497 0.148 Uiso calc PR 0.27 A 3
    C C17C 0.744(8) 0.603(6) 0.324(7) 0.127(10) Uani d PD 0.27 A 3
    H H17G 0.6755 0.5202 0.2812 0.191 Uiso calc PR 0.27 A 3
    H H17H 0.7975 0.6054 0.3965 0.191 Uiso calc PR 0.27 A 3
    H H17I 0.7974 0.6042 0.2696 0.191 Uiso calc PR 0.27 A 3
    C C18 0.7688(13) 0.2311(16) 0.7029(15) 0.131(6) Uani d . 1 . .
    H H18A 0.7283 0.1506 0.7073 0.157 Uiso calc R 1 . .
    H H18B 0.7266 0.2221 0.6226 0.157 Uiso calc R 1 . .
    Cl Cl1 0.75445(19) 0.9363(2) 0.79244(19) 0.0594(6) Uani d . 1 A .
    Cl Cl2 0.2839(2) 0.6520(2) 0.5385(2) 0.0644(6) Uani d . 1 A .
    Cl Cl3 0.4604(2) 0.9945(2) 0.65829(19) 0.0549(5) Uani d . 1 A .
    Cl Cl4 0.7400(7) 0.3745(6) 0.8168(7) 0.234(4) Uani d . 1 . .
    Cl Cl5 0.9241(6) 0.2338(7) 0.7127(7) 0.214(3) Uani d . 1 . .
    N N1 0.1814(7) 0.8103(7) 0.7781(6) 0.0557(18) Uani d D 1 . .
    H H1 0.197(8) 0.773(8) 0.707(4) 0.067 Uiso d D 1 . .
    Sn Sn1 0.52253(6) 0.79582(6) 0.66440(5) 0.0525(3) Uani d D 1 . .
loop_
    _atom_site_aniso_label
    _atom_site_aniso_U_11
    _atom_site_aniso_U_22
    _atom_site_aniso_U_33
    _atom_site_aniso_U_12
    _atom_site_aniso_U_13
    _atom_site_aniso_U_23
    C1 0.039(5) 0.055(5) 0.045(4) 0.004(4) 0.005(4) 0.020(4)
    C2 0.043(5) 0.055(5) 0.047(4) 0.010(4) 0.004(4) 0.017(4)
    C3 0.069(6) 0.091(7) 0.047(5) 0.012(5) 0.016(4) 0.035(5)
    C4 0.096(8) 0.100(8) 0.074(6) 0.043(7) 0.026(6) 0.064(6)
    C5 0.081(8) 0.090(7) 0.090(7) 0.035(6) 0.004(6) 0.063(6)
    C6 0.072(7) 0.070(6) 0.076(6) 0.035(5) 0.025(5) 0.034(5)
    C7 0.044(5) 0.058(5) 0.043(4) 0.011(4) 0.010(4) 0.009(4)
    C8 0.047(5) 0.066(5) 0.067(5) 0.005(4) 0.019(4) 0.029(5)
    C9 0.075(8) 0.103(8) 0.086(7) -0.008(6) 0.015(6) 0.042(7)
    C10 0.052(6) 0.086(7) 0.078(7) -0.007(5) 0.005(5) 0.017(6)
    C11 0.045(5) 0.077(6) 0.080(6) 0.020(5) 0.017(5) 0.037(5)
    C12 0.094(9) 0.075(7) 0.100(8) 0.049(6) 0.010(7) 0.017(6)
    C13 0.110(10) 0.158(12) 0.091(8) 0.076(9) 0.029(7) 0.075(9)
    C14 0.087(17) 0.046(13) 0.066(7) 0.035(16) 0.034(9) 0.019(12)
    C15 0.09(2) 0.09(2) 0.062(19) 0.00(2) 0.042(19) 0.004(15)
    C16 0.15(3) 0.081(18) 0.16(2) 0.004(19) 0.10(2) 0.06(2)
    C17 0.16(3) 0.14(3) 0.095(16) 0.04(2) 0.038(18) 0.060(18)
    C14B 0.087(17) 0.046(13) 0.066(7) 0.035(16) 0.034(9) 0.019(12)
    C15B 0.09(2) 0.09(2) 0.062(19) 0.00(2) 0.042(19) 0.004(15)
    C16B 0.15(3) 0.081(18) 0.16(2) 0.004(19) 0.10(2) 0.06(2)
    C17B 0.16(3) 0.14(3) 0.095(16) 0.04(2) 0.038(18) 0.060(18)
    C14C 0.087(17) 0.046(13) 0.066(7) 0.035(16) 0.034(9) 0.019(12)
    C15C 0.09(2) 0.09(2) 0.062(19) 0.00(2) 0.042(19) 0.004(15)
    C16C 0.15(3) 0.081(18) 0.16(2) 0.004(19) 0.10(2) 0.06(2)
    C17C 0.16(3) 0.14(3) 0.095(16) 0.04(2) 0.038(18) 0.060(18)
    C18 0.094(10) 0.156(13) 0.208(16) 0.038(9) 0.044(10) 0.139(13)
    Cl1 0.0326(11) 0.0740(13) 0.0603(12) 0.0032(10) 0.0069(9) 0.0261(11)
    Cl2 0.0525(14) 0.0652(13) 0.0581(12) 0.0074(11) 0.0045(10) 0.0194(11)
    Cl3 0.0529(13) 0.0512(11) 0.0716(13) 0.0172(10) 0.0157(10) 0.0374(10)
    Cl4 0.316(10) 0.177(5) 0.300(8) 0.125(6) 0.220(8) 0.120(5)
    Cl5 0.163(5) 0.303(7) 0.364(8) 0.147(5) 0.150(5) 0.264(7)
    N1 0.045(4) 0.066(4) 0.052(4) 0.016(4) 0.016(3) 0.022(4)
    Sn1 0.0492(4) 0.0576(4) 0.0541(4) 0.0190(3) 0.0164(3) 0.0262(3)
_geom_special_details
;
All e.s.d.'s (except the e.s.d. in the dihedral angle between two l.s. planes)
are estimated using the full covariance matrix. The cell e.s.d.'s are taken
into account individually in the estimation of e.s.d.'s in distances, angles
and torsion angles; correlations between e.s.d.'s in cell parameters are only
used when they are defined by crystal symmetry. An approximate (isotropic)
treatment of cell e.s.d.'s is used for estimating e.s.d.'s involving l.s.
planes.
;
loop_
    _geom_bond_atom_site_label_1
    _geom_bond_atom_site_label_2
    _geom_bond_site_symmetry_2
    _geom_bond_distance
    _geom_bond_publ_flag
    C1 C6 . 1.385(12) ?
    C1 C2 . 1.396(11) ?
    C1 Sn1 . 2.137(8) ?
    C2 C3 . 1.421(11) ?
    C2 C7 . 1.506(12) ?
    C3 C4 . 1.376(13) ?
    C3 H3 . 0.9300 ?
    C4 C5 . 1.380(14) ?
    C4 H4 . 0.9300 ?
    C5 C6 . 1.380(13) ?
    C5 H5 . 0.9300 ?
    C6 H6 . 0.9300 ?
    C7 N1 . 1.524(11) ?
    C7 H7A . 0.9700 ?
    C7 H7B . 0.9700 ?
    C8 N1 . 1.509(11) ?
    C8 C10 . 1.529(12) ?
    C8 C9 . 1.537(14) ?
    C8 H8 . 0.9800 ?
    C9 H9A . 0.9600 ?
    C9 H9B . 0.9600 ?
    C9 H9C . 0.9600 ?
    C10 H10A . 0.9600 ?
    C10 H10B . 0.9600 ?
    C10 H10C . 0.9600 ?
    C11 C13 . 1.500(13) ?
    C11 C12 . 1.527(13) ?
    C11 N1 . 1.535(11) ?
    C11 H11 . 0.9800 ?
    C12 H12A . 0.9600 ?
    C12 H12B . 0.9600 ?
    C12 H12C . 0.9600 ?
    C13 H13A . 0.9600 ?
    C13 H13B . 0.9600 ?
    C13 H13C . 0.9600 ?
    C14 C15 . 1.481(19) ?
    C14 Sn1 . 2.141(18) ?
    C14 H14A . 0.9700 ?
    C14 H14B . 0.9700 ?
    C15 C16 . 1.485(19) ?
    C15 H15A . 0.9700 ?
    C15 H15B . 0.9700 ?
    C16 C17 . 1.48(2) ?
    C16 H16A . 0.9700 ?
    C16 H16B . 0.9700 ?
    C17 H17A . 0.9600 ?
    C17 H17B . 0.9600 ?
    C17 H17C . 0.9600 ?
    C14B C15B . 1.483(18) ?
    C14B Sn1 . 2.137(12) ?
    C14B H14C . 0.9700 ?
    C14B H14D . 0.9700 ?
    C15B C16B . 1.490(18) ?
    C15B H15C . 0.9700 ?
    C15B H15D . 0.9700 ?
    C16B C17B . 1.479(18) ?
    C16B H16C . 0.9700 ?
    C16B H16D . 0.9700 ?
    C17B H17D . 0.9600 ?
    C17B H17E . 0.9600 ?
    C17B H17F . 0.9600 ?
    C14C C15C . 1.48(2) ?
    C14C Sn1 . 2.139(16) ?
    C14C H14E . 0.9700 ?
    C14C H14F . 0.9700 ?
    C15C C16C . 1.49(2) ?
    C15C H15E . 0.9700 ?
    C15C H15F . 0.9700 ?
    C16C C17C . 1.48(2) ?
    C16C H16E . 0.9700 ?
    C16C H16F . 0.9700 ?
    C17C H17G . 0.9600 ?
    C17C H17H . 0.9600 ?
    C17C H17I . 0.9600 ?
    C18 Cl5 . 1.632(14) ?
    C18 Cl4 . 1.721(16) ?
    C18 H18A . 0.9700 ?
    C18 H18B . 0.9700 ?
    Cl1 Sn1 . 2.547(3) ?
    Cl2 Sn1 . 2.608(3) ?
    Cl3 Sn1 . 2.406(3) ?
    N1 H1 . 0.857(10) ?
loop_
    _geom_angle_atom_site_label_1
    _geom_angle_atom_site_label_2
    _geom_angle_atom_site_label_3
    _geom_angle_site_symmetry_1
    _geom_angle_site_symmetry_3
    _geom_angle
    _geom_angle_publ_flag
    C6 C1 C2 . . 119.4(8) ?
    C6 C1 Sn1 . . 113.1(6) ?
    C2 C1 Sn1 . . 127.5(6) ?
    C1 C2 C3 . . 118.7(8) ?
    C1 C2 C7 . . 125.5(8) ?
    C3 C2 C7 . . 115.7(8) ?
    C4 C3 C2 . . 119.8(9) ?
    C4 C3 H3 . . 120.1 ?
    C2 C3 H3 . . 120.1 ?
    C3 C4 C5 . . 121.5(9) ?
    C3 C4 H4 . . 119.3 ?
    C5 C4 H4 . . 119.3 ?
    C6 C5 C4 . . 118.5(9) ?
    C6 C5 H5 . . 120.7 ?
    C4 C5 H5 . . 120.7 ?
    C5 C6 C1 . . 122.1(9) ?
    C5 C6 H6 . . 119.0 ?
    C1 C6 H6 . . 119.0 ?
    C2 C7 N1 . . 114.1(7) ?
    C2 C7 H7A . . 108.7 ?
    N1 C7 H7A . . 108.7 ?
    C2 C7 H7B . . 108.7 ?
    N1 C7 H7B . . 108.7 ?
    H7A C7 H7B . . 107.6 ?
    N1 C8 C10 . . 110.1(7) ?
    N1 C8 C9 . . 110.6(8) ?
    C10 C8 C9 . . 111.8(8) ?
    N1 C8 H8 . . 108.1 ?
    C10 C8 H8 . . 108.1 ?
    C9 C8 H8 . . 108.1 ?
    C8 C9 H9A . . 109.5 ?
    C8 C9 H9B . . 109.5 ?
    H9A C9 H9B . . 109.5 ?
    C8 C9 H9C . . 109.5 ?
    H9A C9 H9C . . 109.5 ?
    H9B C9 H9C . . 109.5 ?
    C8 C10 H10A . . 109.5 ?
    C8 C10 H10B . . 109.5 ?
    H10A C10 H10B . . 109.5 ?
    C8 C10 H10C . . 109.5 ?
    H10A C10 H10C . . 109.5 ?
    H10B C10 H10C . . 109.5 ?
    C13 C11 C12 . . 111.4(10) ?
    C13 C11 N1 . . 110.8(8) ?
    C12 C11 N1 . . 112.6(7) ?
    C13 C11 H11 . . 107.2 ?
    C12 C11 H11 . . 107.2 ?
    N1 C11 H11 . . 107.2 ?
    C11 C12 H12A . . 109.5 ?
    C11 C12 H12B . . 109.5 ?
    H12A C12 H12B . . 109.5 ?
    C11 C12 H12C . . 109.5 ?
    H12A C12 H12C . . 109.5 ?
    H12B C12 H12C . . 109.5 ?
    C11 C13 H13A . . 109.5 ?
    C11 C13 H13B . . 109.5 ?
    H13A C13 H13B . . 109.5 ?
    C11 C13 H13C . . 109.5 ?
    H13A C13 H13C . . 109.5 ?
    H13B C13 H13C . . 109.5 ?
    C15 C14 Sn1 . . 123(4) ?
    C15 C14 H14A . . 106.6 ?
    Sn1 C14 H14A . . 106.6 ?
    C15 C14 H14B . . 106.6 ?
    Sn1 C14 H14B . . 106.6 ?
    H14A C14 H14B . . 106.5 ?
    C14 C15 C16 . . 132(5) ?
    C14 C15 H15A . . 104.4 ?
    C16 C15 H15A . . 104.4 ?
    C14 C15 H15B . . 104.4 ?
    C16 C15 H15B . . 104.4 ?
    H15A C15 H15B . . 105.6 ?
    C17 C16 C15 . . 109(7) ?
    C17 C16 H16A . . 109.9 ?
    C15 C16 H16A . . 109.9 ?
    C15 C16 H16B . . 109.9 ?
    H16A C16 H16B . . 108.3 ?
    C16 C17 H17A . . 109.5 ?
    C16 C17 H17B . . 109.5 ?
    H17A C17 H17B . . 109.5 ?
    C16 C17 H17C . . 109.5 ?
    H17A C17 H17C . . 109.5 ?
    H17B C17 H17C . . 109.5 ?
    C15B C14B Sn1 . . 114.6(19) ?
    C15B C14B H14C . . 108.6 ?
    Sn1 C14B H14C . . 108.6 ?
    C15B C14B H14D . . 108.6 ?
    Sn1 C14B H14D . . 108.6 ?
    H14C C14B H14D . . 107.6 ?
    C14B C15B C16B . . 111(2) ?
    C14B C15B H15C . . 109.5 ?
    C16B C15B H15C . . 109.5 ?
    C14B C15B H15D . . 109.5 ?
    C16B C15B H15D . . 109.5 ?
    H15C C15B H15D . . 108.1 ?
    C17B C16B C15B . . 113(3) ?
    C17B C16B H16C . . 108.9 ?
    C15B C16B H16C . . 108.9 ?
    C17B C16B H16D . . 108.9 ?
    C15B C16B H16D . . 108.9 ?
    H16C C16B H16D . . 107.7 ?
    C16B C17B H17D . . 109.5 ?
    C16B C17B H17E . . 109.5 ?
    H17D C17B H17E . . 109.5 ?
    C16B C17B H17F . . 109.5 ?
    H17D C17B H17F . . 109.5 ?
    H17E C17B H17F . . 109.5 ?
    C15C C14C Sn1 . . 105(3) ?
    C15C C14C H14E . . 110.8 ?
    Sn1 C14C H14E . . 110.8 ?
    C15C C14C H14F . . 110.9 ?
    Sn1 C14C H14F . . 110.9 ?
    H14E C14C H14F . . 108.9 ?
    C14C C15C C16C . . 108(4) ?
    C14C C15C H15E . . 110.2 ?
    C16C C15C H15E . . 110.2 ?
    C14C C15C H15F . . 110.1 ?
    C16C C15C H15F . . 110.1 ?
    H15E C15C H15F . . 108.5 ?
    C17C C16C C15C . . 121(5) ?
    C17C C16C H16E . . 107.0 ?
    C15C C16C H16E . . 107.0 ?
    C17C C16C H16F . . 107.0 ?
    C15C C16C H16F . . 107.0 ?
    H16E C16C H16F . . 106.8 ?
    C16C C17C H17G . . 109.5 ?
    C16C C17C H17H . . 109.5 ?
    H17G C17C H17H . . 109.5 ?
    C16C C17C H17I . . 109.5 ?
    H17G C17C H17I . . 109.5 ?
    H17H C17C H17I . . 109.5 ?
    Cl5 C18 Cl4 . . 114.1(10) ?
    Cl5 C18 H18A . . 108.7 ?
    Cl4 C18 H18A . . 108.7 ?
    Cl5 C18 H18B . . 108.7 ?
    Cl4 C18 H18B . . 108.7 ?
    H18A C18 H18B . . 107.6 ?
    C8 N1 C7 . . 114.9(7) ?
    C8 N1 C11 . . 114.1(7) ?
    C7 N1 C11 . . 113.3(7) ?
    C8 N1 H1 . . 108(6) ?
    C7 N1 H1 . . 105(6) ?
    C11 N1 H1 . . 100(6) ?
    C14B Sn1 C1 . . 126.9(17) ?
    C14B Sn1 C14C . . 7(3) ?
    C1 Sn1 C14C . . 132(3) ?
    C14B Sn1 C14 . . 19(2) ?
    C1 Sn1 C14 . . 145.8(14) ?
    C14C Sn1 C14 . . 15(5) ?
    C14B Sn1 Cl3 . . 116.5(18) ?
    C1 Sn1 Cl3 . . 116.5(2) ?
    C14C Sn1 Cl3 . . 111(3) ?
    C14 Sn1 Cl3 . . 97.4(13) ?
    C14B Sn1 Cl1 . . 93(3) ?
    C1 Sn1 Cl1 . . 89.0(2) ?
    C14C Sn1 Cl1 . . 89(5) ?
    C14 Sn1 Cl1 . . 95.1(16) ?
    Cl3 Sn1 Cl1 . . 90.96(9) ?
    C14B Sn1 Cl2 . . 88(3) ?
    C1 Sn1 Cl2 . . 89.5(2) ?
    C14C Sn1 Cl2 . . 92(5) ?
    C14 Sn1 Cl2 . . 86.3(16) ?
    Cl3 Sn1 Cl2 . . 89.46(9) ?
    Cl1 Sn1 Cl2 . . 178.50(7) ?
loop_
    _geom_torsion_atom_site_label_1
    _geom_torsion_atom_site_label_2
    _geom_torsion_atom_site_label_3
    _geom_torsion_atom_site_label_4
    _geom_torsion_site_symmetry_1
    _geom_torsion_site_symmetry_2
    _geom_torsion_site_symmetry_3
    _geom_torsion_site_symmetry_4
    _geom_torsion
    _geom_torsion_publ_flag
    C6 C1 C2 C3 . . . . 2.3(12) ?
    Sn1 C1 C2 C3 . . . . -176.8(6) ?
    C6 C1 C2 C7 . . . . 177.9(8) ?
    Sn1 C1 C2 C7 . . . . -1.2(12) ?
    C1 C2 C3 C4 . . . . -2.4(13) ?
    C7 C2 C3 C4 . . . . -178.4(9) ?
    C2 C3 C4 C5 . . . . 1.8(16) ?
    C3 C4 C5 C6 . . . . -1.0(17) ?
    C4 C5 C6 C1 . . . . 0.9(16) ?
    C2 C1 C6 C5 . . . . -1.5(14) ?
    Sn1 C1 C6 C5 . . . . 177.7(8) ?
    C1 C2 C7 N1 . . . . 88.7(10) ?
    C3 C2 C7 N1 . . . . -95.6(8) ?
    Sn1 C14 C15 C16 . . . . 154(8) ?
    C14 C15 C16 C17 . . . . 52(13) ?
    Sn1 C14B C15B C16B . . . . -179(5) ?
    C14B C15B C16B C17B . . . . -174(6) ?
    Sn1 C14C C15C C16C . . . . -164(7) ?
    C14C C15C C16C C17C . . . . -47(12) ?
    C10 C8 N1 C7 . . . . -160.6(7) ?
    C9 C8 N1 C7 . . . . 75.3(9) ?
    C10 C8 N1 C11 . . . . 66.2(9) ?
    C9 C8 N1 C11 . . . . -57.9(10) ?
    C2 C7 N1 C8 . . . . 49.8(9) ?
    C2 C7 N1 C11 . . . . -176.6(7) ?
    C13 C11 N1 C8 . . . . -126.3(9) ?
    C12 C11 N1 C8 . . . . 108.2(9) ?
    C13 C11 N1 C7 . . . . 99.7(9) ?
    C12 C11 N1 C7 . . . . -25.8(11) ?
    C15B C14B Sn1 C1 . . . . -158(5) ?
    C15B C14B Sn1 C14 . . . . 29(6) ?
    C15B C14B Sn1 Cl3 . . . . 26(8) ?
    C15B C14B Sn1 Cl1 . . . . -67(7) ?
    C15B C14B Sn1 Cl2 . . . . 114(7) ?
    C6 C1 Sn1 C14B . . . . 30(4) ?
    C2 C1 Sn1 C14B . . . . -151(4) ?
    C6 C1 Sn1 C14C . . . . 24(7) ?
    C2 C1 Sn1 C14C . . . . -157(7) ?
    C6 C1 Sn1 C14 . . . . 34(3) ?
    C2 C1 Sn1 C14 . . . . -147(3) ?
    C6 C1 Sn1 Cl3 . . . . -154.2(6) ?
    C2 C1 Sn1 Cl3 . . . . 25.0(8) ?
    C6 C1 Sn1 Cl1 . . . . -63.6(6) ?
    C2 C1 Sn1 Cl1 . . . . 115.5(7) ?
    C6 C1 Sn1 Cl2 . . . . 116.6(6) ?
    C2 C1 Sn1 Cl2 . . . . -64.2(7) ?
    C15C C14C Sn1 C1 . . . . -147(7) ?
    C15C C14C Sn1 C14 . . . . 54(9) ?
    C15C C14C Sn1 Cl3 . . . . 31(13) ?
    C15C C14C Sn1 Cl1 . . . . -60(11) ?
    C15C C14C Sn1 Cl2 . . . . 121(11) ?
    C15 C14 Sn1 C14B . . . . -91(12) ?
    C15 C14 Sn1 C1 . . . . -101(6) ?
    C15 C14 Sn1 C14C . . . . -72(18) ?
    C15 C14 Sn1 Cl3 . . . . 86(6) ?
    C15 C14 Sn1 Cl1 . . . . -5(6) ?
    C15 C14 Sn1 Cl2 . . . . 175(6) ?
loop_
    _geom_hbond_atom_site_label_D
    _geom_hbond_atom_site_label_H
    _geom_hbond_atom_site_label_A
    _geom_hbond_site_symmetry_A
    _geom_hbond_distance_DH
    _geom_hbond_distance_HA
    _geom_hbond_distance_DA
    _geom_hbond_angle_DHA
    N1 H1 Cl2 . 0.860(10)
                        2.37(7) 3.208(8) 165(8)
data_global
_journal_date_recd_electronic     2010-11-26
_journal_date_accepted     2010-12-03
_journal_name_full     'Acta Crystallographica, Section E'
_journal_year     2011
_journal_volume     67
_journal_issue      1
_journal_page_first     m56
_journal_page_last     m56
_journal_paper_category     QM
_journal_coeditor_code     ZL2332
_publ_contact_author_name     'Adina Rotar'
_publ_contact_author_address
;
Faculty of Chemistry and Chemical Engineering, Babes-Bolyai University,
11 Arany Janos St.,
RO-400028, Cluj Napoca, Romania
;
_publ_contact_author_email     'adinar@chem.ubbcluj.ro'
_publ_contact_author_fax     ?
_publ_contact_author_phone     ?
_publ_section_title
;
Butyltrichlorido{2-[(diisopropylammonio)methyl]phenyl}tin(IV) dichloromethane
monosolvate
;
loop_
    _publ_author_name
    _publ_author_footnote
    _publ_author_address
    'Rotar, Adina' .
;
Faculty of Chemistry and Chemical Engineering, Babes-Bolyai University,
11 Arany Janos St,
RO-400028, Cluj Napoca, Romania
;
    'Varga, Richard A.' .
;
Faculty of Chemistry and Chemical Engineering, Babes-Bolyai University,
11 Arany Janos St,
RO-400028, Cluj Napoca, Romania
;
    'Staninska, Malgorzata' .
;
Faculty of Chemistry and Chemical Engineering, Babes-Bolyai University,
11 Arany Janos St,
RO-400028, Cluj Napoca, Romania
;
