# Supplementary material for: Butyl­trichlorido{2-[(diisopropyl­ammonio)­meth­yl]phen­yl}tin(IV) dichloro­methane monosolvate
Source: Acta Crystallogr Sect E Struct Rep Online. 2010 Dec 11;67(Pt 1):m56. doi: 10.1107/S1600536810050713 (PMC3050250; doi:10.1107/S1600536810050713)
Supplement: Supplementary file 2 [file e-67-00m56-Isup2.hkl]

# 
# h,k,l, Fc-squared, Fo-squared, sigma(Fo-squared) and status flag 
# 
data_I
_shelx_title ' 388r in P-1' 
_shelx_refln_list_code          4 
_shelx_F_calc_maximum      182.04 
_exptl_crystal_F_000       564.00 
_reflns_d_resolution_high  0.8409 
 
loop_ 
 _symmetry_equiv_pos_as_xyz 
 'x, y, z' 
 '-x, -y, -z' 
 
_cell_length_a    10.6541 
_cell_length_b    11.0928 
_cell_length_c    12.4057 
_cell_angle_alpha 115.594 
_cell_angle_beta  100.767 
_cell_angle_gamma  97.176 
 
_shelx_F_squared_multiplier     1.000 
 
loop_ 
 _refln_index_h 
 _refln_index_k 
 _refln_index_l 
 _refln_F_squared_calc 
 _refln_F_squared_meas 
 _refln_F_squared_sigma 
 _refln_observed_status 
   1   0   0    14145.64    16417.16   1476.85 o 
   2   0   0     4972.64     5116.36    377.36 o 
   3   0   0     4987.06     6132.38    452.39 o 
   4   0   0     9871.08    12629.62    930.85 o 
   5   0   0     5003.28     5793.22    430.09 o 
   6   0   0        0.83       11.06      7.23 o 
   7   0   0      200.36      249.28     37.48 o 
   8   0   0      337.00      321.41     44.53 o 
   9   0   0       59.39      104.06     38.67 o 
  10   0   0        8.00       51.83     32.69 o 
  11   0   0        2.55       27.51     27.51 o 
  12   0   0        5.70       32.69     33.89 o 
 -12   1   0      114.62      189.39     55.82 o 
 -11   1   0       93.30      191.38     57.02 o 
 -10   1   0      579.55      623.98    110.44 o 
  -9   1   0     1900.42     2168.18    292.65 o 
  -8   1   0      716.26      818.63    162.08 o 
  -7   1   0      136.18      114.04     17.16 o 
  -6   1   0     1044.24     1184.18     92.15 o 
  -5   1   0        0.70        1.38     31.81 o 
  -4   1   0     3223.02     3358.65    250.42 o 
  -3   1   0     2154.58     3311.06    245.81 o 
  -2   1   0     1691.16     1682.55    124.59 o 
  -1   1   0     5242.41     6964.51    510.58 o 
   0   1   0     4049.76     3522.22    320.75 o 
   1   1   0      515.36      173.13     33.01 o 
   2   1   0    12928.66    12104.14   1095.80 o 
   3   1   0     5486.70     5736.24    423.84 o 
   4   1   0     6015.26     6916.33    510.32 o 
   5   1   0     1829.58     1919.78    145.25 o 
   6   1   0      447.02      459.65     41.32 o 
   7   1   0     1712.90     1614.47    164.27 o 
   8   1   0     1507.23     1753.49    168.02 o 
   9   1   0      497.70      470.48     87.32 o 
  10   1   0        2.00       38.28     31.10 o 
  11   1   0       45.56       74.56     36.68 o 
 -12   2   0       42.08       19.54     30.70 o 
 -11   2   0      252.05      299.03     70.57 o 
 -10   2   0     1018.78     1031.06    163.07 o 
  -9   2   0     2765.17     3037.76    402.70 o 
  -8   2   0      245.95      265.19     39.51 o 
  -7   2   0     1297.77     1254.62     97.60 o 
  -6   2   0     3222.62     3496.67    261.78 o 
  -5   2   0     5890.10     6420.04    475.49 o 
  -4   2   0      874.68      708.41     55.53 o 
  -3   2   0      226.71      515.38     40.63 o 
  -2   2   0     5270.95     4565.28    336.68 o 
  -1   2   0     8790.78     9674.53    711.24 o 
   0   2   0    19809.38    18249.50   1337.96 o 
   1   2   0     2842.45     1725.78    157.98 o 
   2   2   0     4748.83     3802.46    802.94 o 
   3   2   0     7146.87     6734.64    497.42 o 
   4   2   0      457.46      540.76     44.75 o 
   5   2   0       18.53       49.73     13.79 o 
   6   2   0        4.87        4.17     10.58 o 
   7   2   0      104.20      146.56     62.80 o 
   8   2   0       13.55       26.00     17.74 o 
   9   2   0       32.99       42.66     29.11 o 
  10   2   0       10.70        0.00     29.11 o 
  11   2   0        4.39        0.00     35.49 o 
 -12   3   0        1.49        0.80     36.28 o 
 -11   3   0      191.39      235.24     67.38 o 
 -10   3   0       60.98      110.44     43.86 o 
  -9   3   0        0.41       10.77     24.32 o 
  -8   3   0      111.51      112.44     37.48 o 
  -7   3   0        0.62        7.02     10.37 o 
  -6   3   0        1.85       12.64      9.79 o 
  -5   3   0       34.89       27.97      9.24 o 
  -4   3   0       10.40       32.07      7.71 o 
  -3   3   0     1235.54      995.72     76.24 o 
  -2   3   0      594.69      623.62     48.60 o 
  -1   3   0      231.03      235.81     19.88 o 
   0   3   0      659.87     1223.72     91.50 o 
   1   3   0       15.48        7.21      4.30 o 
   2   3   0     7639.03     5565.13   1261.18 o 
   3   3   0     2865.87     2649.64    198.01 o 
   4   3   0      211.07      186.81     20.02 o 
   5   3   0      130.90      102.01     14.63 o 
   6   3   0     2727.13     3036.15    229.49 o 
   7   3   0     2586.19     2672.38    249.08 o 
   8   3   0      245.96      288.21     44.09 o 
   9   3   0       78.48       96.80     29.17 o 
  10   3   0      267.74      275.11     71.77 o 
 -12   4   0       59.57      139.55     59.01 o 
 -11   4   0      667.34      677.01    124.00 o 
 -10   4   0      429.99      453.33     90.91 o 
  -9   4   0      444.68      495.60     92.50 o 
  -8   4   0     1249.41     1317.40    137.16 o 
  -7   4   0     5028.10     4868.29    363.94 o 
  -6   4   0     4521.30     4612.67    342.90 o 
  -5   4   0     1068.12     1021.40     79.80 o 
  -4   4   0      193.67      209.62     22.48 o 
  -3   4   0     5815.01     6681.79    490.93 o 
  -2   4   0     9037.47     9868.84    725.12 o 
  -1   4   0      532.30      593.99     46.23 o 
   0   4   0      849.82      867.17     66.26 o 
   1   4   0     3309.74     3011.53    572.86 o 
   2   4   0     2690.00     2333.79    507.98 o 
   3   4   0      825.88      683.18     55.01 o 
   4   4   0      234.09      322.73     31.09 o 
   5   4   0        2.23       22.12      9.96 o 
   6   4   0      551.03      637.83     57.08 o 
   7   4   0      169.57      176.87     33.82 o 
   8   4   0      168.79      257.26     43.52 o 
   9   4   0       73.56      111.32     33.69 o 
  10   4   0      321.54      201.35     62.20 o 
 -12   5   0       42.53       48.64     54.22 o 
 -11   5   0       63.99       68.58     45.85 o 
 -10   5   0       16.10        0.00     29.50 o 
  -9   5   0        7.27        9.57     32.69 o 
  -8   5   0       99.10      120.62     28.64 o 
  -7   5   0      631.11      571.04     52.27 o 
  -6   5   0      314.18      406.55     44.11 o 
  -5   5   0      456.86      511.89     45.74 o 
  -4   5   0     3698.38     3931.73    292.49 o 
  -3   5   0    10205.71    11689.37    861.13 o 
  -2   5   0     3803.25     3935.62    291.23 o 
  -1   5   0     1370.15     1382.66    104.76 o 
   0   5   0     4522.36     4084.92    303.14 o 
   1   5   0     7684.39     6164.00   1134.87 o 
   2   5   0     3357.23     2743.10    668.84 o 
   3   5   0      325.21      276.91     27.99 o 
   4   5   0      801.15      720.98     60.50 o 
   5   5   0      514.86      479.09     44.73 o 
   6   5   0     1013.79     1074.44    145.53 o 
   7   5   0        4.75       46.83     22.47 o 
   8   5   0        0.71       38.28     30.70 o 
   9   5   0       72.97       59.81     42.66 o 
 -11   6   0      397.67      389.94     88.11 o 
 -10   6   0      175.66      133.17     53.83 o 
  -9   6   0      753.16      761.14    130.78 o 
  -8   6   0     1649.47     1644.10    160.42 o 
  -7   6   0     1484.59     1449.68    114.44 o 
  -6   6   0      468.69      421.24     40.98 o 
  -5   6   0      263.60      314.91     33.25 o 
  -4   6   0      113.61      129.22     17.58 o 
  -3   6   0       31.72       29.27      9.03 o 
  -2   6   0      206.77      262.40     25.61 o 
  -1   6   0     1160.18     1118.98     86.56 o 
   0   6   0      291.89      312.91     37.20 o 
   1   6   0      825.15      840.67     88.11 o 
   2   6   0      113.11       94.64     16.77 o 
   3   6   0      387.50      416.89     47.77 o 
   4   6   0       92.24       90.96     33.29 o 
   5   6   0      346.18      416.60     51.43 o 
   6   6   0      255.51      326.54     66.98 o 
   7   6   0        0.34       15.95     34.29 o 
   8   6   0       91.48      179.82     61.80 o 
 -11   7   0       37.46       18.34     47.45 o 
 -10   7   0       90.66      119.61     52.63 o 
  -9   7   0      372.61      347.16     69.18 o 
  -8   7   0      662.77      620.62     75.37 o 
  -7   7   0      195.19      198.90     27.70 o 
  -6   7   0      155.26      192.53     26.49 o 
  -5   7   0     1768.21     1674.39    129.29 o 
  -4   7   0     1314.00     1135.99    115.43 o 
  -3   7   0      867.39      824.13     81.95 o 
  -2   7   0       20.14       21.40      9.96 o 
  -1   7   0     1089.51     1079.87    170.25 o 
   0   7   0     2056.66     1976.40    267.14 o 
   1   7   0      370.06      346.92     41.83 o 
   2   7   0        0.48        0.00     10.82 o 
   3   7   0       39.85       18.15     14.74 o 
   4   7   0      349.19      306.29     48.04 o 
   5   7   0       28.42       29.32     18.62 o 
   6   7   0        0.47       19.54     31.10 o 
   7   7   0        2.71       39.87     40.27 o 
   8   7   0        3.42       36.28     46.65 o 
  -9   8   0      175.28      189.39     55.02 o 
  -8   8   0       15.34       85.32     39.07 o 
  -7   8   0      143.47      169.51     34.69 o 
  -6   8   0       22.89       32.80     20.93 o 
  -5   8   0      135.03      122.34     45.85 o 
  -4   8   0      183.23      246.96     42.46 o 
  -3   8   0       16.36       22.19     13.79 o 
  -2   8   0        8.92        2.59     13.42 o 
  -1   8   0      333.69      304.46     41.09 o 
   0   8   0      315.32      268.81     38.29 o 
   1   8   0       11.59       12.50     13.03 o 
   2   8   0       65.79       90.21     22.13 o 
   3   8   0      460.62      506.17     59.15 o 
   4   8   0      367.13      371.12     48.81 o 
   5   8   0       39.18       17.94     27.11 o 
   6   8   0        4.88       30.70     37.88 o 
   7   8   0       80.48       49.84     42.66 o 
  -9   9   0      298.84      341.29     78.94 o 
  -8   9   0       65.68       55.42     44.26 o 
  -7   9   0      265.51      310.20     68.98 o 
  -6   9   0      579.05      499.86     62.78 o 
  -5   9   0     1256.76     1145.09    170.25 o 
  -4   9   0      416.59      331.38     45.75 o 
  -3   9   0      202.31      271.19     38.61 o 
  -2   9   0      971.63      978.88    101.81 o 
  -1   9   0      759.43      654.47     73.85 o 
   0   9   0      358.85      361.58     67.18 o 
   1   9   0      167.00      130.29     29.52 o 
   2   9   0       54.37       34.36     18.30 o 
   3   9   0       60.13       58.83     22.73 o 
   4   9   0        1.54       30.21     21.84 o 
   5   9   0        4.93       52.23     36.28 o 
  -8  10   0        2.29       30.70     40.27 o 
  -7  10   0       60.79       34.29     40.67 o 
  -6  10   0      128.59      138.86     41.86 o 
  -5  10   0      121.38      108.61     28.81 o 
  -4  10   0       65.13       33.70     21.46 o 
  -3  10   0      285.13      274.25     42.31 o 
  -2  10   0      646.36      526.74     64.50 o 
  -1  10   0      455.20      427.45     56.66 o 
   0  10   0      287.80      298.70     98.88 o 
   1  10   0      196.77      209.00     68.78 o 
   2  10   0      372.23      343.69     53.45 o 
   3  10   0      252.69      165.46     48.64 o 
   4  10   0       35.11       47.71     46.45 o 
  -7  11   0      125.66       79.34     43.86 o 
  -6  11   0       70.81      103.58     36.88 o 
  -5  11   0       11.91       60.92     28.19 o 
  -4  11   0        0.27        2.43     23.92 o 
  -3  11   0        3.58        0.00     21.68 o 
  -2  11   0        4.62        6.58     27.71 o 
  -1  11   0       19.17       33.16     25.80 o 
   0  11   0       14.74       18.33     24.77 o 
   1  11   0       10.63       10.99     29.69 o 
   1 -12   1       15.32       16.62     30.52 o 
   2 -12   1       12.40       24.70     41.47 o 
   3 -12   1        8.55       29.80     30.65 o 
   4 -12   1        0.31        7.44     24.92 o 
   5 -12   1       18.75       43.06     29.04 o 
  -2 -11   1       98.70       60.60     43.06 o 
  -1 -11   1       37.45       51.30     29.17 o 
   0 -11   1       37.81       67.80     28.38 o 
   1 -11   1      124.29      110.80     31.00 o 
   2 -11   1      208.10      316.41     48.71 o 
   3 -11   1       62.88      110.07     72.76 o 
   4 -11   1        7.96       35.36     69.38 o 
   5 -11   1       55.50       43.90     31.13 o 
   6 -11   1      194.60      209.72     57.81 o 
   7 -11   1       66.62       88.11     44.66 o 
  -4 -10   1       28.89       67.03     26.48 o 
  -3 -10   1       79.37       59.59     24.86 o 
  -2 -10   1       48.75       82.52     22.31 o 
  -1 -10   1        1.69       37.48     29.11 o 
   0 -10   1        4.13        0.00     19.43 o 
   1 -10   1       22.03       14.90     19.56 o 
   2 -10   1        8.39       12.87     21.53 o 
   3 -10   1       38.22       45.05     20.09 o 
   4 -10   1        0.94        0.00     32.10 o 
   5 -10   1       17.49       50.52     23.66 o 
   6 -10   1       41.00       43.86     40.67 o 
   7 -10   1        8.71        0.40     38.28 o 
   8 -10   1       12.62        0.00     41.86 o 
   9 -10   1      166.11      189.39     59.01 o 
  -6  -9   1        9.56       54.62     41.47 o 
  -5  -9   1        2.07       52.23     37.88 o 
  -4  -9   1      140.89      202.19     34.67 o 
  -3  -9   1      311.14      310.99     43.84 o 
  -2  -9   1       64.24       62.35     19.25 o 
  -1  -9   1       75.14       55.55     17.72 o 
   0  -9   1     1280.36     1133.13    161.88 o 
   1  -9   1     1165.64     1034.48    103.88 o 
   2  -9   1      567.12      639.92     81.74 o 
   3  -9   1      535.02      445.09     54.83 o 
   4  -9   1      676.96      753.23     82.36 o 
   5  -9   1     1053.94     1142.94    116.30 o 
   6  -9   1      349.83      366.88     50.44 o 
   7  -9   1      126.79      113.23     47.45 o 
   8  -9   1      152.66      124.40     51.43 o 
   9  -9   1       63.61       30.70     45.85 o 
  -7  -8   1       72.94       57.81     42.26 o 
  -6  -8   1       88.34       84.13     43.06 o 
  -5  -8   1      118.77       78.15     32.30 o 
  -4  -8   1       89.19       81.54     22.97 o 
  -3  -8   1       24.78       23.24     14.78 o 
  -2  -8   1       50.11       78.16     18.38 o 
  -1  -8   1      121.74      103.04     21.38 o 
   0  -8   1      519.87      448.94     51.79 o 
   1  -8   1      362.17      354.42    130.78 o 
   2  -8   1      616.05      643.70     69.50 o 
   3  -8   1     1213.12     1098.59    108.00 o 
   4  -8   1     1239.23     1256.18    122.70 o 
   5  -8   1     1543.02     1385.63    134.35 o 
   6  -8   1      655.55      706.55     77.47 o 
   7  -8   1      641.07      718.47    117.62 o 
   8  -8   1      959.12     1058.17    160.28 o 
   9  -8   1      733.20      782.17     92.75 o 
  10  -8   1      199.00      225.27     74.16 o 
  -8  -7   1      159.48      243.21     64.59 o 
  -7  -7   1       47.70       17.54     38.67 o 
  -6  -7   1      358.39      357.24     72.96 o 
  -5  -7   1     1251.23     1245.97    175.43 o 
  -4  -7   1      709.55      633.28     69.68 o 
  -3  -7   1      387.91      442.53     52.01 o 
  -2  -7   1      305.40      280.76     39.67 o 
  -1  -7   1     2172.28     1706.10    160.93 o 
   0  -7   1     1378.34     1136.92    178.22 o 
   1  -7   1      109.89      107.38     18.67 o 
   2  -7   1        7.01        0.00      8.56 o 
   3  -7   1      513.35      554.64     59.93 o 
   4  -7   1      364.79      408.33     39.02 o 
   5  -7   1      103.80      122.87     19.43 o 
   6  -7   1      182.48      214.80     27.16 o 
   7  -7   1       20.67       19.05     22.10 o 
   8  -7   1      210.22      145.31     40.47 o 
   9  -7   1       89.35       79.47     31.88 o 
  10  -7   1       45.43       31.10     45.05 o 
  11  -7   1       55.29       69.38     55.42 o 
  -9  -6   1        3.44        0.00     42.26 o 
  -8  -6   1       13.47       19.54     35.49 o 
  -7  -6   1        0.07        0.00     28.71 o 
  -6  -6   1      128.62      141.94     43.06 o 
  -5  -6   1       10.40       29.88     18.54 o 
  -4  -6   1      226.55      215.22     48.84 o 
  -3  -6   1       34.05       38.51     15.95 o 
  -2  -6   1      609.64      677.99    100.67 o 
  -1  -6   1     2337.04     2304.69    212.26 o 
   0  -6   1      413.86      412.47     45.23 o 
   1  -6   1      439.12      322.56     37.54 o 
   2  -6   1     2902.73     2734.35    204.14 o 
   3  -6   1     4029.02     4390.05    324.38 o 
   4  -6   1     1461.35     1496.69    115.41 o 
   5  -6   1        1.72        0.00     10.59 o 
   6  -6   1      796.85      864.07     72.29 o 
   7  -6   1     1166.07     1281.21    127.42 o 
   8  -6   1      495.64      545.43     87.12 o 
   9  -6   1      110.28      165.42     35.06 o 
  10  -6   1       42.87       35.09     41.07 o 
  11  -6   1      180.15      174.63     61.00 o 
 -10  -5   1      193.46      291.46     80.14 o 
  -9  -5   1        6.39       47.45     41.47 o 
  -8  -5   1       10.90       43.21     25.60 o 
  -7  -5   1      152.71      239.91     59.01 o 
  -6  -5   1     1403.69     1472.92    142.79 o 
  -5  -5   1      643.71      641.98     56.25 o 
  -4  -5   1       18.73        8.66      8.18 o 
  -3  -5   1      761.43      682.40     55.22 o 
  -2  -5   1     1903.05     1926.11    144.22 o 
  -1  -5   1     1203.31     1044.72     99.65 o 
   0  -5   1      535.74      481.40     48.45 o 
   1  -5   1       26.31       35.35      9.73 o 
   2  -5   1     1343.50     1406.71    117.39 o 
   3  -5   1      231.12      282.60     32.40 o 
   4  -5   1      495.80      653.42     54.56 o 
   5  -5   1       25.90       64.91     14.12 o 
   6  -5   1      263.01      324.61     36.35 o 
   7  -5   1      134.30      168.91     44.85 o 
   8  -5   1      649.28      665.22     76.14 o 
   9  -5   1       83.08      112.83     42.26 o 
  10  -5   1      313.60      324.55     77.35 o 
  11  -5   1      496.55      514.73    103.66 o 
  12  -5   1      238.89      156.69     64.59 o 
 -10  -4   1        0.41       14.75     39.87 o 
  -9  -4   1       18.49       12.48     24.14 o 
  -8  -4   1        6.47       45.77     35.29 o 
  -7  -4   1      182.50      231.83     38.89 o 
  -6  -4   1      819.30      784.20     84.70 o 
  -5  -4   1       10.94       15.75      8.50 o 
  -4  -4   1       19.19        6.34     12.02 o 
  -3  -4   1     2434.78     2054.04    154.98 o 
  -2  -4   1     2868.01     2635.05    196.00 o 
  -1  -4   1     2270.03     1850.32    137.67 o 
   0  -4   1     1383.33     1209.18    113.15 o 
   1  -4   1    11320.09    11242.19    824.28 o 
   2  -4   1    13906.78    16117.24   1183.61 o 
   3  -4   1     4648.79     6501.79    475.13 o 
   4  -4   1     6452.56     7388.77    546.77 o 
   5  -4   1     1561.36     1738.84    132.77 o 
   6  -4   1     6619.94     7491.26    553.55 o 
   7  -4   1      923.96      999.54    101.99 o 
   8  -4   1        5.41       26.51     16.92 o 
   9  -4   1      265.65      169.45     49.44 o 
  10  -4   1       70.02      108.85     45.05 o 
  11  -4   1        4.93       41.47     35.49 o 
  12  -4   1       15.67       33.09     44.66 o 
 -11  -3   1      306.44      300.63     80.14 o 
 -10  -3   1       86.29      104.46     46.65 o 
  -9  -3   1      170.79      252.09     44.66 o 
  -8  -3   1     1222.08     1247.00    128.13 o 
  -7  -3   1     1439.54     1543.88    149.13 o 
  -6  -3   1      741.43      852.90     94.27 o 
  -5  -3   1      823.17      996.64     97.12 o 
  -4  -3   1      570.98      741.33     58.99 o 
  -3  -3   1     1237.23     1200.98     91.92 o 
  -2  -3   1       22.86       17.87      4.86 o 
  -1  -3   1     1541.19     1710.60    127.10 o 
   0  -3   1        6.27       25.78     13.36 o 
   1  -3   1     8486.77     9844.49    721.28 o 
   2  -3   1      535.97     1049.98     78.53 o 
   3  -3   1     6296.08     8386.09    894.48 o 
   4  -3   1     1465.76     1877.46    141.67 o 
   5  -3   1     2889.51     3551.79    264.89 o 
   6  -3   1     7047.00     7678.74    568.22 o 
   7  -3   1      475.77      462.46     42.85 o 
   8  -3   1      856.66      800.61     85.35 o 
   9  -3   1     2260.63     2037.00    277.90 o 
  10  -3   1     1160.24     1125.16    174.63 o 
  11  -3   1      380.90      405.49     87.72 o 
  12  -3   1        7.66       57.02     48.64 o 
 -11  -2   1       61.48       29.11     34.29 o 
 -10  -2   1       22.79       38.67     35.88 o 
  -9  -2   1      388.59      376.02     53.28 o 
  -8  -2   1     2049.64     2299.35    217.37 o 
  -7  -2   1     2203.66     2230.79    209.76 o 
  -6  -2   1      974.69     1044.50     82.65 o 
  -5  -2   1     4477.54     5190.83    470.26 o 
  -4  -2   1     7136.96     7856.11    704.97 o 
  -3  -2   1     9369.56    10450.97    770.21 o 
  -2  -2   1     3426.44     4128.34    305.56 o 
  -1  -2   1     2138.74     1407.02    103.71 o 
   0  -2   1    14481.70    17032.42   1541.07 o 
   1  -2   1     4543.17     4866.02    441.33 o 
   2  -2   1      102.92      428.18     69.97 o 
   3  -2   1      753.17     1438.90    107.46 o 
   4  -2   1     2133.62     2512.18    187.87 o 
   5  -2   1      562.64      627.35     51.78 o 
   6  -2   1        4.61       25.74     10.95 o 
   7  -2   1       13.05        5.58     11.09 o 
   8  -2   1      319.86      305.81     62.60 o 
   9  -2   1       93.76      239.62     61.00 o 
  10  -2   1      123.51      122.80     42.66 o 
  11  -2   1       54.25       95.69     38.28 o 
  12  -2   1        6.70       43.06     29.50 o 
 -12  -1   1       50.99      129.18     49.84 o 
 -11  -1   1        2.09        4.39     31.10 o 
 -10  -1   1        7.21       62.60     30.70 o 
  -9  -1   1      168.73      165.58     34.95 o 
  -8  -1   1        5.72       20.03     16.28 o 
  -7  -1   1       41.22       24.46     22.33 o 
  -6  -1   1      424.53      447.55     44.22 o 
  -5  -1   1       25.35       43.13     10.73 o 
  -4  -1   1      174.77      240.06     26.49 o 
  -3  -1   1     1516.15     1826.72    167.75 o 
  -2  -1   1      286.85      257.59     27.76 o 
  -1  -1   1     2182.93     2054.75    151.52 o 
   0  -1   1    10135.97    11277.76    851.83 o 
   1  -1   1     5030.84     7353.27    662.51 o 
   2  -1   1     6571.74     5690.44    418.31 o 
   3  -1   1      892.31      479.51     43.76 o 
   4  -1   1     4091.32     4095.38    303.09 o 
   5  -1   1     2378.72     2523.26    189.57 o 
   6  -1   1      485.10      389.29     35.92 o 
   7  -1   1      122.90      131.21     17.61 o 
   8  -1   1     1202.42     1392.29    193.37 o 
   9  -1   1     1339.98     1365.58    192.18 o 
  10  -1   1      218.86      257.96     64.59 o 
  11  -1   1       45.39       77.75     37.08 o 
  12  -1   1      255.59      230.85     62.20 o 
 -12   0   1       35.58      122.80     37.88 o 
 -11   0   1       59.90       54.62     32.69 o 
 -10   0   1      172.13      134.36     46.25 o 
  -9   0   1     1224.57     1337.11    135.33 o 
  -8   0   1      674.93      690.38     77.67 o 
  -7   0   1       38.19       46.68     16.35 o 
  -6   0   1      909.91      951.81     75.87 o 
  -5   0   1    10154.39    11358.88    838.13 o 
  -4   0   1     4728.39     5933.58    533.83 o 
  -3   0   1       61.95      275.05     31.58 o 
  -2   0   1     2175.62     2150.89    194.81 o 
   1   0   1     1185.23     1171.45    106.68 o 
   2   0   1       50.16       31.11      4.91 o 
   3   0   1     1222.56     1390.62    201.35 o 
   4   0   1      418.25      516.49     42.76 o 
   5   0   1       77.07       95.03     12.87 o 
   6   0   1       80.87      123.83     16.36 o 
   7   0   1        5.20       11.75     10.63 o 
   8   0   1      330.04      248.00     58.61 o 
   9   0   1      458.40      592.88    106.46 o 
  10   0   1       76.92      190.98     51.43 o 
  11   0   1      115.95      105.66     40.27 o 
 -12   1   1       28.36       82.93     35.09 o 
 -11   1   1      121.33      110.44     41.47 o 
 -10   1   1       11.01       52.23     29.50 o 
  -9   1   1       29.13        7.49     19.14 o 
  -8   1   1       20.16       18.50     15.40 o 
  -7   1   1       93.40      106.37     21.78 o 
  -6   1   1      807.57      718.48     59.87 o 
  -5   1   1     1121.95     1135.47     88.31 o 
  -4   1   1      291.27      265.19     24.57 o 
  -3   1   1     1288.69      865.35     65.83 o 
  -2   1   1    13417.06    16498.79   1210.72 o 
  -1   1   1     8607.01     9807.96    721.00 o 
   0   1   1     8088.96     7839.16    577.01 o 
   1   1   1    13922.02    12820.50   1160.45 o 
   2   1   1    22002.47    17059.91   2346.80 o 
   3   1   1    27511.60    24601.33   5329.93 o 
   4   1   1     5130.99     4742.46    430.95 o 
   5   1   1      611.02      549.11     46.54 o 
   6   1   1     1479.26     1591.47    122.13 o 
   7   1   1     2233.57     2023.53    154.98 o 
   8   1   1      715.33      731.42     79.13 o 
   9   1   1        0.28       12.76     26.31 o 
  10   1   1       50.40       46.25     31.90 o 
  11   1   1       47.25       84.93     41.47 o 
 -12   2   1       63.00       68.58     43.86 o 
 -11   2   1      606.19      664.25    125.59 o 
 -10   2   1     1113.88     1228.82    186.99 o 
  -9   2   1      364.83      346.88     72.96 o 
  -8   2   1      898.95      897.45     94.80 o 
  -7   2   1     1970.00     2191.83    167.19 o 
  -6   2   1     4273.58     5197.53    386.83 o 
  -5   2   1     2982.35     2948.21    220.43 o 
  -4   2   1       63.13       79.10     11.17 o 
  -3   2   1     2319.49     2307.22    171.92 o 
  -2   2   1     1960.38     1824.06    136.24 o 
  -1   2   1      410.45      598.66     45.79 o 
   0   2   1     4443.21     4518.52    333.76 o 
   1   2   1     1840.32     1865.64    138.39 o 
   2   2   1     4409.94     4223.22    335.01 o 
   3   2   1     5658.79     5575.56    507.46 o 
   4   2   1     1400.64     1132.09    244.11 o 
   5   2   1     1122.43     1268.61     97.64 o 
   6   2   1     1637.87     1748.77    133.79 o 
   7   2   1     2389.45     2391.33    223.11 o 
   8   2   1      259.76      291.74     43.36 o 
   9   2   1       96.09       91.70     37.48 o 
  10   2   1      216.52      466.89     95.69 o 
  11   2   1      390.18      393.53     86.52 o 
 -12   3   1        6.02       22.33     40.67 o 
 -11   3   1      340.08      288.67     72.57 o 
 -10   3   1      348.00      358.84     78.94 o 
  -9   3   1      464.12      721.66    124.00 o 
  -8   3   1     1736.66     1659.19    191.18 o 
  -7   3   1     2555.99     2615.07    198.10 o 
  -6   3   1     6718.16     7356.62    541.31 o 
  -5   3   1     1644.19     1522.84    118.00 o 
  -4   3   1     1479.33     1280.36     97.81 o 
  -3   3   1     9596.50    10238.14    750.46 o 
  -2   3   1     6025.84     6849.27    505.13 o 
  -1   3   1     2294.16     1717.86    127.86 o 
   0   3   1      266.54      117.68     36.85 o 
   1   3   1     5956.01     5522.07    407.80 o 
   2   3   1     4825.86     4322.12    861.08 o 
   3   3   1     3462.32     2670.89    246.06 o 
   4   3   1       37.90       37.82     10.31 o 
   5   3   1      272.32      276.44     28.99 o 
   6   3   1      131.17      179.20     23.07 o 
   7   3   1       25.42       15.10     16.19 o 
   8   3   1       45.46       59.26     22.58 o 
   9   3   1        1.72       35.88     39.47 o 
  10   3   1        0.05        0.00     40.27 o 
 -12   4   1      216.50      305.81     78.55 o 
 -11   4   1      151.57      256.37     70.57 o 
 -10   4   1       24.56       25.92     38.28 o 
  -9   4   1       90.27       61.40     35.49 o 
  -8   4   1       88.09       85.12     18.56 o 
  -7   4   1       76.26       82.33     17.01 o 
  -6   4   1      262.50      251.80     27.93 o 
  -5   4   1       84.24       85.81     14.43 o 
  -4   4   1      310.44      324.69     31.12 o 
  -3   4   1       27.00       37.68      9.02 o 
  -2   4   1     1570.64     1567.44    118.27 o 
  -1   4   1        1.75       13.32      6.48 o 
   0   4   1      411.55      282.00     26.14 o 
   1   4   1     1898.06     1649.06    124.97 o 
   2   4   1     2169.70     1784.17    223.68 o 
   3   4   1      482.89      409.47     89.56 o 
   4   4   1      353.07      308.83     85.09 o 
   5   4   1      891.96      944.22     76.82 o 
   6   4   1     1340.07     1314.49    104.02 o 
   7   4   1       69.32      133.45     28.64 o 
   8   4   1       10.68       42.75     23.66 o 
   9   4   1      270.77      479.65    102.47 o 
 -12   5   1      162.96      137.16     61.00 o 
 -11   5   1      152.42       78.94     51.83 o 
 -10   5   1       20.21       28.71     34.29 o 
  -9   5   1      207.58      186.20     53.83 o 
  -8   5   1     2445.58     2073.91    202.65 o 
  -7   5   1      615.36      635.47     56.61 o 
  -6   5   1     1414.56     1271.07     99.91 o 
  -5   5   1     1754.51     1559.50    120.43 o 
  -4   5   1     3723.79     3565.37    266.95 o 
  -3   5   1     2586.34     2556.92    192.22 o 
  -2   5   1      255.55      247.41     25.45 o 
  -1   5   1     1718.25     1394.41    106.38 o 
   0   5   1     2190.14     1988.11    150.42 o 
   1   5   1     1823.59     1782.70    135.47 o 
   2   5   1     1150.70      882.22    170.16 o 
   3   5   1      184.15      151.62     20.61 o 
   4   5   1      831.11      871.69     86.27 o 
   5   5   1      273.10      246.17     42.99 o 
   6   5   1        0.63        0.00     16.80 o 
   7   5   1       14.47        0.00     26.71 o 
   8   5   1       26.03       63.79     41.07 o 
 -11   6   1       29.50       57.02     49.84 o 
 -10   6   1      169.38      184.60     60.21 o 
  -9   6   1        2.42       30.70     39.87 o 
  -8   6   1        2.24       21.75     15.09 o 
  -7   6   1        1.69       10.55     17.62 o 
  -6   6   1      293.06      260.52     39.41 o 
  -5   6   1       33.55       38.75     19.34 o 
  -4   6   1      837.78      769.73     63.29 o 
  -3   6   1     1265.83     1227.74     95.42 o 
  -2   6   1      549.41      550.82     47.34 o 
  -1   6   1     2063.97     1959.16    148.44 o 
   0   6   1     3062.59     2493.25    343.69 o 
   1   6   1     2684.65     2314.10    226.27 o 
   2   6   1      742.10      657.24     68.90 o 
   3   6   1      912.57      857.67     85.98 o 
   4   6   1     2855.92     3064.88    398.71 o 
   5   6   1      827.46      739.19    121.21 o 
   6   6   1      106.77      128.38     37.08 o 
   7   6   1       57.51       30.70     35.88 o 
   8   6   1      127.59      174.24     53.83 o 
 -11   7   1      150.68      169.85     70.97 o 
 -10   7   1      662.17      503.97    109.64 o 
  -9   7   1     1045.81      952.12    159.88 o 
  -8   7   1     1071.97      961.41     84.29 o 
  -7   7   1      483.85      465.69     48.34 o 
  -6   7   1      965.43      943.32     80.48 o 
  -5   7   1     2504.78     2226.77    218.29 o 
  -4   7   1      759.95      640.12     69.18 o 
  -3   7   1       74.68       55.06     14.75 o 
  -2   7   1      108.23       99.24     19.64 o 
  -1   7   1        0.33        0.00     17.54 o 
   0   7   1       30.80       28.71     14.94 o 
   1   7   1      104.28      120.42     23.76 o 
   2   7   1       70.02       58.74     16.77 o 
   3   7   1      237.98      200.36     31.64 o 
   4   7   1      221.03      189.05     32.08 o 
   5   7   1       41.32       68.82     22.83 o 
   6   7   1       16.13       36.28     31.90 o 
   7   7   1       36.58       20.33     39.87 o 
  -9   8   1      238.58      232.45     59.81 o 
  -8   8   1      221.32      220.88     54.62 o 
  -7   8   1      388.08      390.81     63.20 o 
  -6   8   1      783.84      732.42     81.47 o 
  -5   8   1     1466.44     1238.00    122.31 o 
  -4   8   1      434.28      433.18     56.42 o 
  -3   8   1      274.06      267.44     37.92 o 
  -2   8   1      862.03      752.20     80.71 o 
  -1   8   1      814.78      710.94     77.09 o 
   0   8   1      360.49      358.00     47.19 o 
   1   8   1       57.07       77.40     21.90 o 
   2   8   1       65.49       40.27     29.50 o 
   3   8   1      331.49      314.86     47.45 o 
   4   8   1      104.21      179.27     33.26 o 
   5   8   1        0.46       14.99     21.83 o 
   6   8   1        1.49        0.00     29.11 o 
  -9   9   1       48.97       91.30     41.86 o 
  -8   9   1       16.05       92.50     41.07 o 
  -7   9   1       41.30       17.97     23.38 o 
  -6   9   1       59.71       99.37     27.89 o 
  -5   9   1        5.14        0.00     24.72 o 
  -4   9   1       52.07       54.29     22.10 o 
  -3   9   1       11.54        0.00     28.71 o 
  -2   9   1        3.86        6.90     17.62 o 
  -1   9   1        3.97        6.64     20.53 o 
   0   9   1       43.49       74.68     24.39 o 
   1   9   1        9.14       11.73     20.86 o 
   2   9   1       84.36       96.26     29.99 o 
   3   9   1       80.39       84.74     41.86 o 
   4   9   1       10.17        0.00     31.90 o 
  -8  10   1       64.56      126.79     48.64 o 
  -7  10   1      200.65      211.93     41.57 o 
  -6  10   1      271.19      264.04     58.01 o 
  -5  10   1      154.03      174.78     43.46 o 
  -4  10   1      171.77      180.55     36.07 o 
  -3  10   1      325.10      323.49     47.58 o 
  -2  10   1      499.74      535.25     67.24 o 
  -1  10   1      114.74       99.12     28.77 o 
   0  10   1       70.69      124.52     35.09 o 
   1  10   1      152.29      123.56     33.80 o 
   2  10   1      162.07      187.98     74.96 o 
   3  10   1       45.76       57.72     76.55 o 
  -6  11   1        0.13        0.00     24.59 o 
  -5  11   1        6.38        7.51     27.06 o 
  -4  11   1        9.81       76.74     57.02 o 
  -3  11   1      100.14       49.46     25.00 o 
  -2  11   1       58.66       39.67     25.82 o 
  -1  11   1       25.05        9.86     25.86 o 
   0  11   1      120.50      104.01     57.02 o 
  -1 -12   2       11.61       89.02     37.08 o 
   0 -12   2        2.06       51.60     30.16 o 
   1 -12   2        2.43       32.89     27.87 o 
   2 -12   2       14.02       10.20     26.77 o 
   3 -12   2       24.61       74.05     29.69 o 
   4 -12   2       15.32       50.94     26.61 o 
   5 -12   2       67.39       24.72     38.28 o 
   6 -12   2      232.25      275.11     72.17 o 
  -3 -11   2      332.56      270.46     43.66 o 
  -2 -11   2      279.67      226.75     53.83 o 
  -1 -11   2      105.46       68.31     38.08 o 
   0 -11   2      185.96      169.58     38.55 o 
   1 -11   2      343.55      337.89     50.32 o 
   2 -11   2      211.68      208.73     38.64 o 
   3 -11   2       68.03       98.24     28.33 o 
   4 -11   2       31.48       13.84     22.58 o 
   5 -11   2       14.26        0.00     37.88 o 
   6 -11   2        0.03        0.00     40.27 o 
   7 -11   2        0.08       65.39     48.64 o 
   8 -11   2       26.63      129.98     53.03 o 
  -5 -10   2        6.16       42.66     37.48 o 
  -4 -10   2       41.64       43.86     30.30 o 
  -3 -10   2      102.45       85.87     25.03 o 
  -2 -10   2       40.37       66.01     20.44 o 
  -1 -10   2       34.86       35.37     17.42 o 
   0 -10   2      468.62      450.14     55.49 o 
   1 -10   2      470.72      573.12     83.33 o 
   2 -10   2      351.71      340.36     52.43 o 
   3 -10   2      154.75      142.50     29.85 o 
   4 -10   2      223.26      236.51     39.67 o 
   5 -10   2      447.84      493.91     62.83 o 
   6 -10   2      179.57      273.12     69.77 o 
   7 -10   2       17.97        0.00     40.27 o 
   8 -10   2       51.24      150.71     61.40 o 
   9 -10   2       72.73       64.99     54.22 o 
  -6  -9   2       10.55       32.30     41.86 o 
  -5  -9   2       89.79       70.17     39.47 o 
  -4  -9   2      229.37      243.64     39.11 o 
  -3  -9   2        6.98       18.72     17.31 o 
  -2  -9   2       52.34       84.19     26.71 o 
  -1  -9   2       45.79       34.95     15.56 o 
   0  -9   2       89.66      100.13     22.19 o 
   1  -9   2       40.65       79.87     28.31 o 
   2  -9   2        3.01        4.99     21.13 o 
   3  -9   2       18.17       14.97     19.34 o 
   4  -9   2       26.98       18.22     16.16 o 
   5  -9   2       69.03       70.78     22.79 o 
   6  -9   2        4.90       39.87     39.87 o 
   7  -9   2       14.04        0.00     37.08 o 
   8  -9   2       63.82       72.17     49.04 o 
   9  -9   2       70.09       52.23     48.24 o 
  -8  -8   2        0.22       29.50     43.06 o 
  -7  -8   2        2.57        0.00     46.25 o 
  -6  -8   2        2.23        1.99     35.49 o 
  -5  -8   2      135.73      160.68     45.45 o 
  -4  -8   2       47.42       36.26     19.80 o 
  -3  -8   2        8.32       38.26     23.92 o 
  -2  -8   2       29.23       34.67     15.76 o 
  -1  -8   2      435.84      383.41     46.23 o 
   0  -8   2      704.39      615.51     75.16 o 
   1  -8   2      424.98      367.32     44.61 o 
   2  -8   2      164.93      153.95     25.18 o 
   3  -8   2     1729.29     1626.24    155.43 o 
   4  -8   2     1767.97     1680.14    171.84 o 
   5  -8   2      661.50      768.91     79.69 o 
   6  -8   2      556.54      623.18    104.86 o 
   7  -8   2      388.81      463.30     86.92 o 
   8  -8   2      715.47      716.87     85.54 o 
   9  -8   2      156.69      156.11     39.53 o 
  10  -8   2       49.39       51.83     45.85 o 
  -8  -7   2       44.14       46.65     45.45 o 
  -7  -7   2      114.95      145.93     48.24 o 
  -6  -7   2      453.88      371.60     77.35 o 
  -5  -7   2      979.18     1112.00    165.86 o 
  -4  -7   2      231.05      254.94     34.33 o 
  -3  -7   2      183.89      199.29     28.37 o 
  -2  -7   2      428.24      475.93     53.23 o 
  -1  -7   2      170.94      194.90     27.20 o 
   0  -7   2        2.38        5.31      7.83 o 
   1  -7   2        1.69        0.00     13.95 o 
   2  -7   2       42.43       23.52     18.74 o 
   3  -7   2     1467.99     1362.04    103.74 o 
   4  -7   2      721.47      834.64     68.17 o 
   5  -7   2      603.21      682.82     58.63 o 
   6  -7   2      532.55      543.79     65.12 o 
   7  -7   2     1820.55     1640.05    160.84 o 
   8  -7   2     1548.15     1416.71    144.68 o 
   9  -7   2      476.99      554.65     71.49 o 
  10  -7   2      380.38      398.71     88.91 o 
  11  -7   2      342.08      376.38     92.10 o 
  -9  -6   2       18.63       19.14     43.46 o 
  -8  -6   2        9.18        0.00     32.30 o 
  -7  -6   2      210.35      350.07     75.75 o 
  -6  -6   2     1888.64     1885.89    257.57 o 
  -5  -6   2     1634.19     1655.98    172.84 o 
  -4  -6   2      252.95      232.96     31.73 o 
  -3  -6   2     2376.93     1985.61    186.35 o 
  -2  -6   2     4508.16     4341.63    398.56 o 
  -1  -6   2     3917.26     4281.14    390.10 o 
   0  -6   2     1088.40     1101.57    105.27 o 
   1  -6   2     1411.46     1279.39    121.13 o 
   2  -6   2     1058.23      901.58     87.08 o 
   3  -6   2     1223.70     1143.41     88.90 o 
   4  -6   2      353.38      334.64     32.05 o 
   5  -6   2       16.15       22.91     10.37 o 
   6  -6   2      221.98      258.11     54.42 o 
   7  -6   2       14.49       13.08     16.85 o 
   8  -6   2       14.65        2.76     20.28 o 
   9  -6   2      122.23      105.47     36.68 o 
  10  -6   2       55.18       48.64     38.67 o 
  11  -6   2       91.93       54.22     49.84 o 
 -10  -5   2       70.20      118.82     59.41 o 
  -9  -5   2       10.35       50.64     44.66 o 
  -8  -5   2       47.46      153.87     55.42 o 
  -7  -5   2       61.19       94.98     26.21 o 
  -6  -5   2      118.88      117.78     27.92 o 
  -5  -5   2        9.00       33.02     16.81 o 
  -4  -5   2      121.53      145.66     19.12 o 
  -3  -5   2      617.84      630.94     52.37 o 
  -2  -5   2     2025.50     2067.49    210.46 o 
  -1  -5   2     1615.40     2066.93    189.85 o 
   0  -5   2      971.05     1016.25     96.67 o 
   1  -5   2     2862.09     3066.96    228.16 o 
   2  -5   2     4136.68     4622.19    342.68 o 
   3  -5   2     6204.05     6935.80    510.23 o 
   4  -5   2      378.48      444.96     39.12 o 
   5  -5   2      972.35      981.60     92.75 o 
   6  -5   2     2887.47     3003.41    280.77 o 
   7  -5   2      548.30      559.54     65.45 o 
   8  -5   2      131.68      186.53     33.58 o 
   9  -5   2       67.85       92.90     42.66 o 
  10  -5   2      577.92      597.27    110.44 o 
  11  -5   2      155.62       85.72     51.03 o 
 -11  -4   2      197.12      212.91     67.38 o 
 -10  -4   2       32.05       18.01     29.30 o 
  -9  -4   2        0.63       26.39     25.79 o 
  -8  -4   2      439.02      468.34     63.25 o 
  -7  -4   2      667.79      717.46     82.03 o 
  -6  -4   2      599.41      685.85     76.66 o 
  -5  -4   2      194.06      195.68     21.99 o 
  -4  -4   2      854.47      824.38     65.73 o 
  -3  -4   2     3668.52     3804.88    282.72 o 
  -2  -4   2      735.03      470.49     38.76 o 
  -1  -4   2      940.40      607.17     47.44 o 
   0  -4   2      551.94      462.19     45.78 o 
   1  -4   2     1544.82     1623.64    149.91 o 
   2  -4   2      492.79      502.55     50.18 o 
   3  -4   2     1299.53     1777.98    167.69 o 
   4  -4   2      430.26      616.92     70.13 o 
   5  -4   2       85.32       65.52     11.97 o 
   6  -4   2       10.93        0.00     20.33 o 
   7  -4   2        7.38       41.02     20.53 o 
   8  -4   2        0.26       20.48     16.91 o 
   9  -4   2      132.16      166.26     52.23 o 
  10  -4   2      188.42      309.80     74.16 o 
  11  -4   2      125.07      141.94     53.43 o 
  12  -4   2        9.99        0.00     39.47 o 
 -11  -3   2        5.90       40.27     37.88 o 
 -10  -3   2       16.36       36.33     26.92 o 
  -9  -3   2       12.04        5.32     20.93 o 
  -8  -3   2       12.81        0.00     17.03 o 
  -7  -3   2        9.06        0.00     13.64 o 
  -6  -3   2       23.59       37.70     17.45 o 
  -5  -3   2       67.35      119.42     15.63 o 
  -4  -3   2      819.21      745.78     60.98 o 
  -3  -3   2     3493.73     3285.48    244.37 o 
  -2  -3   2       14.22       14.17      5.31 o 
  -1  -3   2       98.10       53.89      9.29 o 
   0  -3   2      687.03      590.37     45.56 o 
   1  -3   2    33138.63    39640.81   2913.34 o 
   2  -3   2     5105.51     5581.04    412.76 o 
   3  -3   2     1843.82     1671.78    125.62 o 
   4  -3   2     6326.86     8127.98    734.83 o 
   5  -3   2     9106.52    10124.33    746.99 o 
   6  -3   2     3492.96     3575.98    267.86 o 
   7  -3   2      715.43      795.50     83.62 o 
   8  -3   2      412.71      536.12     62.88 o 
   9  -3   2     1000.63      853.24    138.75 o 
  10  -3   2      280.58      400.70     87.72 o 
  11  -3   2        2.89        0.00     30.70 o 
 -11  -2   2       52.56       57.41     39.47 o 
 -10  -2   2       38.32       77.31     28.14 o 
  -9  -2   2     1264.89     1199.38    126.16 o 
  -8  -2   2     1734.03     1951.74    187.06 o 
  -7  -2   2      533.27      599.10     69.44 o 
  -6  -2   2      468.30      559.98     64.13 o 
  -5  -2   2     4494.89     5419.90    491.40 o 
  -4  -2   2     3176.99     4044.35    367.49 o 
  -3  -2   2     3896.41     4736.71    427.54 o 
  -2  -2   2     3603.63     4356.56    322.60 o 
  -1  -2   2     6140.21     8093.84    595.59 o 
   0  -2   2        7.78       63.77      7.77 o 
   1  -2   2      808.14     1027.59     83.48 o 
   2  -2   2      328.70      384.56     42.23 o 
   3  -2   2     1438.60     1531.70    145.46 o 
   4  -2   2     5171.91     5833.92    431.63 o 
   5  -2   2     4909.38     4985.92    478.45 o 
   6  -2   2     1164.30     1317.51    101.35 o 
   7  -2   2      902.49      917.47     93.73 o 
   8  -2   2     1360.45     1146.95    115.95 o 
   9  -2   2     1967.48     2074.88    283.08 o 
  10  -2   2      368.75      483.63     96.49 o 
  11  -2   2      109.77      136.36     42.66 o 
 -12  -1   2        4.69        1.20     30.70 o 
 -11  -1   2       63.00      138.75     46.65 o 
 -10  -1   2       34.76       56.32     27.89 o 
  -9  -1   2      849.00      786.44     90.06 o 
  -8  -1   2      813.60      999.25    105.70 o 
  -7  -1   2      461.25      537.87     63.99 o 
  -6  -1   2     2078.44     2392.76    223.15 o 
  -5  -1   2     8224.18    10338.28    926.56 o 
  -4  -1   2    13192.46    16297.65   1458.28 o 
  -3  -1   2     4994.32     5326.10    479.70 o 
  -2  -1   2     8456.43     9461.58    843.82 o 
  -1  -1   2     1789.12     2902.77    214.58 o 
   0  -1   2     5991.77     9222.55    678.81 o 
   1  -1   2    14742.18    13839.14   1252.32 o 
   2  -1   2      424.92      286.92     24.63 o 
   3  -1   2     7945.37     8119.81    719.32 o 
   4  -1   2     3394.41     3124.32    252.79 o 
   5  -1   2      505.50      400.66     35.86 o 
   6  -1   2        0.86        0.00      6.71 o 
   7  -1   2      115.10      149.11     25.46 o 
   8  -1   2       59.64       60.21     28.71 o 
   9  -1   2       95.09      134.36     43.06 o 
  10  -1   2      114.83       49.44     33.09 o 
  11  -1   2       43.38       52.23     35.88 o 
 -12   0   2       56.15      216.90     56.62 o 
 -11   0   2      318.80      427.42     87.72 o 
 -10   0   2      496.07      568.34     95.89 o 
  -9   0   2      398.33      443.06     61.40 o 
  -8   0   2       70.91      138.76     29.00 o 
  -7   0   2        3.98       21.69     14.66 o 
  -6   0   2      228.11      225.18     34.51 o 
  -5   0   2      617.82      853.82     84.43 o 
  -4   0   2     1606.51     2269.03    208.35 o 
  -3   0   2       23.07       68.93     13.09 o 
  -2   0   2     1849.38     1680.95    125.76 o 
   0   0   2    11489.30    13120.12    962.94 o 
   1   0   2     1882.94     2468.82    183.48 o 
   2   0   2       19.70       16.12      4.31 o 
   3   0   2    10082.27     8754.26    790.95 o 
   4   0   2     2948.91     2783.80    208.70 o 
   5   0   2      245.10      206.88     21.42 o 
   6   0   2      481.65      411.60     37.69 o 
   7   0   2     2152.35     2197.84    166.97 o 
   8   0   2     1119.13     1261.12    186.20 o 
   9   0   2        1.89       72.57     30.70 o 
  10   0   2       19.15       59.01     33.09 o 
  11   0   2      160.08      230.85     59.41 o 
 -12   1   2        3.73       41.86     31.90 o 
 -11   1   2      168.72      132.77     44.66 o 
 -10   1   2      437.44      513.14     98.08 o 
  -9   1   2      375.75      471.08     61.75 o 
  -8   1   2       60.11       69.84     20.12 o 
  -7   1   2      773.66      804.04     85.84 o 
  -6   1   2     6422.12     7369.63    663.66 o 
  -5   1   2     2130.33     2031.65    154.07 o 
  -4   1   2     1769.40     1160.34     88.62 o 
  -3   1   2       39.60       25.87      5.84 o 
  -2   1   2    10329.03    10729.77    790.52 o 
  -1   1   2     2458.68     1950.59    145.22 o 
   0   1   2      995.65     1349.04    101.49 o 
   1   1   2       26.02       13.64      4.45 o 
   2   1   2      126.43      172.35     17.35 o 
   3   1   2     1470.06     1108.63    178.89 o 
   4   1   2      628.30      536.47     44.27 o 
   5   1   2       34.52       88.43     23.70 o 
   6   1   2      174.79      210.75     26.55 o 
   7   1   2       12.06       17.96     11.44 o 
   8   1   2       31.65       29.90     25.92 o 
   9   1   2        4.58       14.35     30.70 o 
  10   1   2       11.76       17.94     31.10 o 
  11   1   2      145.85      272.72     73.76 o 
 -12   2   2      106.37      110.04     50.64 o 
 -11   2   2      198.67      289.86     73.36 o 
 -10   2   2      286.26      383.56     82.13 o 
  -9   2   2       28.22        2.39     17.59 o 
  -8   2   2      428.18      494.88     98.28 o 
  -7   2   2        4.89        0.00     10.62 o 
  -6   2   2       36.81       59.79     14.19 o 
  -5   2   2        1.51        6.17      7.51 o 
  -4   2   2       68.25      115.90     14.14 o 
  -3   2   2     3196.47     2751.11    205.30 o 
  -2   2   2    10086.36     9631.07    710.12 o 
  -1   2   2       77.65       81.77     10.54 o 
   0   2   2      108.44       58.61      9.12 o 
   1   2   2     2347.76     2028.10    152.50 o 
   2   2   2     5065.77     4416.46    326.71 o 
   3   2   2     6599.78     5311.40    665.59 o 
   4   2   2      327.05      341.76     52.80 o 
   5   2   2     2512.13     1843.72    704.12 o 
   6   2   2     2817.49     2670.16    246.62 o 
   7   2   2     1672.24     1646.87    197.16 o 
   8   2   2      187.62      139.55     47.05 o 
   9   2   2       84.20      109.64     48.24 o 
  10   2   2      352.09      547.43    108.45 o 
 -12   3   2      237.91      203.34     63.00 o 
 -11   3   2      801.77      921.42    155.50 o 
 -10   3   2      191.46      257.17     67.38 o 
  -9   3   2      145.68      170.93     33.54 o 
  -8   3   2     1496.52     1295.43    137.16 o 
  -7   3   2     2950.93     3103.74    233.93 o 
  -6   3   2     3457.75     3802.72    284.41 o 
  -5   3   2     3098.35     3019.84    225.55 o 
  -4   3   2     4250.20     4659.18    367.32 o 
  -3   3   2     2680.45     3132.05    233.75 o 
  -2   3   2     2553.87     2666.87    199.15 o 
  -1   3   2     2587.78     2247.19    168.69 o 
   0   3   2      537.22      594.51     62.03 o 
   1   3   2       37.09       76.80     12.55 o 
   2   3   2     1606.55     1699.60    128.88 o 
   3   3   2      841.57      676.26     62.69 o 
   4   3   2      506.77      492.73    103.20 o 
   5   3   2      906.59      665.94    164.72 o 
   6   3   2      836.89      698.14    103.27 o 
   7   3   2      402.80      401.46     53.24 o 
   8   3   2       62.79       69.38     39.47 o 
   9   3   2      254.85      351.66     82.13 o 
  10   3   2      393.37      570.15    115.63 o 
 -12   4   2        0.41       10.37     44.26 o 
 -11   4   2       43.62       79.34     47.85 o 
 -10   4   2        9.30       13.95     38.28 o 
  -9   4   2       64.79       63.91     23.55 o 
  -8   4   2      621.92      739.23     83.16 o 
  -7   4   2     1441.49     1472.74    115.81 o 
  -6   4   2     1151.58     1155.46     91.53 o 
  -5   4   2      571.22      670.26     57.73 o 
  -4   4   2     6343.29     6435.03    476.31 o 
  -3   4   2     9357.13     8983.76    663.18 o 
  -2   4   2     4667.32     4285.70    318.43 o 
  -1   4   2     1023.86      842.50     66.35 o 
   0   4   2     3555.36     3435.88    256.38 o 
   1   4   2     6954.71     6026.13    447.93 o 
   2   4   2      528.29      495.61     42.77 o 
   3   4   2        7.63       15.17      9.86 o 
   4   4   2      685.73      571.63    149.07 o 
   5   4   2      948.71      704.92    138.33 o 
   6   4   2       51.71       81.99     18.86 o 
   7   4   2        4.67        0.00     18.58 o 
   8   4   2        0.39       25.12     37.88 o 
   9   4   2       15.47       61.00     58.21 o 
 -12   5   2      213.85      240.02     77.35 o 
 -11   5   2      102.02      127.19     61.00 o 
 -10   5   2      131.66      163.87     57.02 o 
  -9   5   2       99.21       93.97     27.25 o 
  -8   5   2      241.43      271.21     49.50 o 
  -7   5   2       24.76       61.20     22.22 o 
  -6   5   2       20.11       33.00     12.73 o 
  -5   5   2       48.51       28.85     15.38 o 
  -4   5   2       24.64       46.33     20.13 o 
  -3   5   2        7.68        3.13      7.96 o 
  -2   5   2        7.01       14.64     11.96 o 
  -1   5   2      372.25      319.44     31.14 o 
   0   5   2      795.55      790.86     64.76 o 
   1   5   2      787.98      658.07     56.03 o 
   2   5   2      142.18      170.24     40.51 o 
   3   5   2      464.60      378.60     61.88 o 
   4   5   2     1798.69     1213.14    609.43 o 
   5   5   2      525.68      410.69    107.88 o 
   6   5   2       57.18      145.31     28.75 o 
   7   5   2        7.43       13.95     21.93 o 
 -11   6   2       57.79      151.51     62.20 o 
 -10   6   2      122.40      189.39     67.78 o 
  -9   6   2      414.19      402.30     92.90 o 
  -8   6   2      474.57      533.47     63.72 o 
  -7   6   2        4.18       25.35     14.86 o 
  -6   6   2      171.32      189.25     34.74 o 
  -5   6   2     1622.43     1468.09    114.85 o 
  -4   6   2     1363.75     1199.95     94.90 o 
  -3   6   2      471.58      401.43     38.59 o 
  -2   6   2      264.60      266.54     44.12 o 
  -1   6   2     1175.05     1030.10     81.92 o 
   0   6   2     1865.31     1540.48    146.97 o 
   1   6   2      233.25      254.75     35.21 o 
   2   6   2      146.70      255.01     36.34 o 
   3   6   2      150.71      154.78     26.11 o 
   4   6   2      312.67      277.39     38.92 o 
   5   6   2       99.40      103.36     25.67 o 
   6   6   2        6.57       31.50     27.91 o 
   7   6   2       30.19       40.27     32.30 o 
 -11   7   2       73.67       37.88     62.60 o 
 -10   7   2      112.89      148.72     66.19 o 
  -9   7   2       56.06       72.17     56.22 o 
  -8   7   2       17.24       11.45     18.49 o 
  -7   7   2       12.37        1.75     16.39 o 
  -6   7   2       50.40       37.67     16.92 o 
  -5   7   2      276.48      268.76     55.62 o 
  -4   7   2        3.24       12.19     14.35 o 
  -3   7   2        0.30        0.00     12.03 o 
  -2   7   2      153.91      186.14     34.09 o 
  -1   7   2      669.33      612.59     67.35 o 
   0   7   2      407.38      382.57     47.71 o 
   1   7   2      173.05      166.03     52.83 o 
   2   7   2      369.45      463.07     57.16 o 
   3   7   2     1182.47     1213.93    253.98 o 
   4   7   2      773.42      582.91     96.09 o 
   5   7   2      185.28      228.26     60.40 o 
   6   7   2      129.09      159.08     46.65 o 
  -8   8   2      248.18      206.92     37.90 o 
  -7   8   2      608.87      581.78     68.93 o 
  -6   8   2      953.20      992.61    104.73 o 
  -5   8   2      744.88      722.08     80.35 o 
  -4   8   2      431.44      414.11     52.55 o 
  -3   8   2      271.15      230.10     35.49 o 
  -2   8   2      538.69      487.49     58.62 o 
  -1   8   2      395.97      376.52     48.78 o 
   0   8   2        2.40        3.44     15.55 o 
   1   8   2        6.87        8.55     18.04 o 
   2   8   2        0.13       22.81     33.89 o 
   3   8   2       13.23       29.48     25.46 o 
   4   8   2       36.63       20.01     33.69 o 
   5   8   2       14.08        0.00     33.89 o 
  -9   9   2       33.35       53.83     41.47 o 
  -8   9   2       62.27       18.05     36.28 o 
  -7   9   2      337.34      291.88     47.45 o 
  -6   9   2      543.47      441.92     58.91 o 
  -5   9   2      411.87      424.71     56.80 o 
  -4   9   2      419.04      380.93     57.21 o 
  -3   9   2      621.92      540.91     65.81 o 
  -2   9   2      843.25      746.24     83.59 o 
  -1   9   2      161.85      179.77     35.29 o 
   0   9   2       40.43       87.34     25.09 o 
   1   9   2      221.91      247.85     40.93 o 
   2   9   2      298.78      283.83     48.30 o 
   3   9   2       66.35       99.08     33.26 o 
   4   9   2        1.92       17.01     32.41 o 
  -7  10   2       98.06      109.99     32.17 o 
  -6  10   2       27.77       22.93     26.21 o 
  -5  10   2        0.57       46.27     25.30 o 
  -4  10   2        0.03        2.00     23.33 o 
  -3  10   2        1.05       21.52     22.47 o 
  -2  10   2        0.45       22.28     23.27 o 
  -1  10   2        0.11        5.67     23.92 o 
   0  10   2       20.10       11.87     35.68 o 
   1  10   2       19.90       27.76     26.77 o 
  -3  11   2      145.21      159.63     47.45 o 
  -2 -12   3       21.13       80.33     26.11 o 
  -1 -12   3        0.83       50.86     20.83 o 
   0 -12   3       14.77       27.11     43.86 o 
   1 -12   3      145.21      140.62     34.66 o 
   2 -12   3      130.89      147.29     46.85 o 
   3 -12   3       37.01       86.07     60.60 o 
   4 -12   3       50.94       86.92     43.06 o 
   5 -12   3      121.85      220.49     63.00 o 
   6 -12   3      135.62      136.76     55.42 o 
  -4 -11   3       55.71      153.90     43.46 o 
  -3 -11   3       80.41       96.49     53.23 o 
  -2 -11   3       85.20       58.57     26.12 o 
  -1 -11   3      114.95       76.23     23.36 o 
   0 -11   3       30.44       22.57     19.54 o 
   1 -11   3       27.43       19.71     22.79 o 
   2 -11   3        5.56       42.74     32.89 o 
   3 -11   3        8.97        0.00     21.61 o 
   4 -11   3       13.70       12.23     36.48 o 
   5 -11   3       64.35       95.29     48.24 o 
   6 -11   3       71.49       61.80     45.45 o 
   7 -11   3       58.35       90.91     56.22 o 
   8 -11   3       61.87      141.94     56.22 o 
  -6 -10   3       13.38      102.47     52.63 o 
  -5 -10   3      108.12      125.99     49.84 o 
  -4 -10   3      493.83      605.24    106.46 o 
  -3 -10   3      261.91      241.90     37.86 o 
  -2 -10   3      294.94      313.36     43.97 o 
  -1 -10   3      381.50      329.09     44.82 o 
   0 -10   3     1192.96     1014.88    104.06 o 
   1 -10   3     1221.18     1162.57    115.80 o 
   2 -10   3      343.27      346.94     48.81 o 
   3 -10   3      559.65      498.71     61.51 o 
   4 -10   3      703.44      633.32     74.21 o 
   5 -10   3      457.75      507.16     99.68 o 
   6 -10   3       96.10       70.57     47.85 o 
   7 -10   3       23.47       20.33     43.86 o 
   8 -10   3       24.10      119.61     55.82 o 
   9 -10   3        0.21       82.13     51.03 o 
  -7  -9   3        3.02       28.31     50.24 o 
  -6  -9   3       50.89       59.81     43.46 o 
  -5  -9   3        5.78        2.39     30.30 o 
  -4  -9   3        0.00        0.00     17.47 o 
  -3  -9   3       18.96       37.02     16.29 o 
  -2  -9   3       80.98      102.20     35.88 o 
  -1  -9   3      187.43      196.37     31.11 o 
   0  -9   3      844.09      811.07     84.18 o 
   1  -9   3      220.18      238.88     60.40 o 
   2  -9   3      214.41      314.58     65.39 o 
   3  -9   3     1487.25     1433.79    139.05 o 
   4  -9   3     1468.78     1559.53    150.58 o 
   5  -9   3      550.67      500.78     94.10 o 
   6  -9   3      163.42      185.00     56.22 o 
   7  -9   3      416.98      445.76     91.30 o 
   8  -9   3      443.02      399.51     86.92 o 
   9  -9   3      180.18      203.34     65.39 o 
  10  -9   3        9.88       51.43     51.83 o 
  -8  -8   3       47.79       59.41     49.44 o 
  -7  -8   3       58.04       77.35     43.86 o 
  -6  -8   3      524.66      412.27     84.53 o 
  -5  -8   3      784.86      862.81    138.75 o 
  -4  -8   3      337.77      294.91     39.84 o 
  -3  -8   3       28.98       30.55     15.62 o 
  -2  -8   3      474.75      503.62     57.41 o 
  -1  -8   3      572.89      689.50     73.72 o 
   0  -8   3      269.93      240.90     33.08 o 
   1  -8   3      113.33      139.01     23.37 o 
   2  -8   3        0.57        4.47     11.77 o 
   3  -8   3       46.30       39.07     15.33 o 
   4  -8   3       38.58       43.49     17.74 o 
   5  -8   3       35.02       61.80     35.09 o 
   6  -8   3       18.20       23.92     33.89 o 
   7  -8   3       33.92       89.58     30.57 o 
   8  -8   3       15.88       32.30     28.31 o 
   9  -8   3       41.10       54.69     48.24 o 
  10  -8   3        0.17       17.14     50.64 o 
  -9  -7   3        0.10        6.78     49.84 o 
  -8  -7   3        7.75       21.13     41.07 o 
  -7  -7   3        0.40       49.84     37.08 o 
  -6  -7   3       96.89      111.64     47.45 o 
  -5  -7   3      125.10      153.50     43.86 o 
  -4  -7   3       46.08       25.48     23.52 o 
  -3  -7   3       57.11       32.85     12.07 o 
  -2  -7   3      814.59      843.21     83.73 o 
  -1  -7   3      619.53      597.91    100.87 o 
   0  -7   3      141.12      132.90     22.12 o 
   1  -7   3       26.18       85.26     16.21 o 
   2  -7   3     1116.61      968.96     94.42 o 
   3  -7   3     2268.66     2006.17    150.98 o 
   4  -7   3      327.73      395.38     36.90 o 
   5  -7   3      361.79      390.70     51.54 o 
   6  -7   3      490.58      525.09     64.13 o 
   7  -7   3     1694.87     1554.42    153.79 o 
   8  -7   3      255.67      373.83     54.81 o 
   9  -7   3       62.84       50.11     27.59 o 
  10  -7   3      206.71      188.19     63.00 o 
  11  -7   3      142.85      110.04     57.02 o 
 -10  -6   3      133.92      161.08     66.19 o 
  -9  -6   3        9.90       48.24     47.45 o 
  -8  -6   3       77.50       98.48     48.64 o 
  -7  -6   3      783.65      812.57    135.56 o 
  -6  -6   3      743.38      831.71    133.97 o 
  -5  -6   3      748.77      615.61    103.66 o 
  -4  -6   3      694.15      628.15     66.59 o 
  -3  -6   3      885.69      811.77     72.17 o 
  -2  -6   3     2516.21     2681.97    200.28 o 
  -1  -6   3      837.37     1091.85    104.87 o 
   0  -6   3      406.17      493.18     52.70 o 
   1  -6   3     1242.08     1425.50    109.55 o 
   2  -6   3        7.17        0.00      6.47 o 
   3  -6   3      133.63      166.31     19.26 o 
   4  -6   3       34.25       18.27     10.26 o 
   5  -6   3       17.73       13.00     14.91 o 
   6  -6   3      777.41      871.58     92.61 o 
   7  -6   3      670.27      659.73     98.48 o 
   8  -6   3      145.43      138.85     29.86 o 
   9  -6   3      333.15      334.78     51.94 o 
  10  -6   3      786.81     1039.83    169.05 o 
  11  -6   3      460.12      421.04     95.29 o 
 -10  -5   3        0.18        0.00     48.24 o 
  -9  -5   3       45.24       29.68     30.19 o 
  -8  -5   3       48.22       54.64     40.47 o 
  -7  -5   3      296.52      345.22     50.82 o 
  -6  -5   3      365.46      414.75     56.03 o 
  -5  -5   3      216.15      187.87     21.73 o 
  -4  -5   3     1373.42     1408.95    109.18 o 
  -3  -5   3     7231.10     7006.60    518.45 o 
  -2  -5   3     7645.74     8307.88    613.85 o 
  -1  -5   3       86.25      103.42     13.09 o 
   0  -5   3     5145.60     5800.53    429.17 o 
   1  -5   3     9061.82    12063.17    889.28 o 
   2  -5   3     8351.71     9030.71    818.49 o 
   3  -5   3      325.45      334.95     33.88 o 
   4  -5   3      537.08      661.45     91.34 o 
   5  -5   3     1591.99     1558.45    149.24 o 
   6  -5   3      656.10      678.08     74.01 o 
   7  -5   3      329.58      389.11     50.72 o 
   8  -5   3       13.58       22.30     19.31 o 
   9  -5   3        0.08        0.00     18.30 o 
  10  -5   3        5.34       33.49     39.07 o 
  11  -5   3       46.85       19.54     41.86 o 
 -11  -4   3      173.30      251.76     49.99 o 
 -10  -4   3      118.03       99.76     62.60 o 
  -9  -4   3      237.50      223.86     43.06 o 
  -8  -4   3      899.87     1063.61    115.24 o 
  -7  -4   3      558.37      677.16     79.15 o 
  -6  -4   3      156.48      143.26     28.44 o 
  -5  -4   3      124.13      118.45     15.74 o 
  -4  -4   3      128.02      124.73     15.34 o 
  -3  -4   3      633.03      741.35     60.13 o 
  -2  -4   3      312.42      306.49     30.48 o 
  -1  -4   3     1838.22     2184.54    162.47 o 
   0  -4   3     4689.48     5844.20    431.94 o 
   1  -4   3     4875.85     6108.25    451.11 o 
   2  -4   3     2033.63     2538.08    190.72 o 
   3  -4   3      194.09      188.89     20.62 o 
   4  -4   3     6828.05     9022.74    871.90 o 
   5  -4   3     2741.26     2927.72    389.94 o 
   6  -4   3     2492.49     2517.62    237.63 o 
   7  -4   3      303.59      267.66     38.67 o 
   8  -4   3       85.86       74.58     23.10 o 
   9  -4   3     1058.53     1283.84    194.57 o 
  10  -4   3      348.61      442.57     94.49 o 
  11  -4   3        9.34       59.41     46.65 o 
 -11  -3   3       82.11       65.09     66.98 o 
 -10  -3   3       12.62       16.33     26.05 o 
  -9  -3   3      767.67      845.03     97.25 o 
  -8  -3   3     1638.08     1473.53    156.29 o 
  -7  -3   3      510.30      476.55     60.66 o 
  -6  -3   3       39.97      107.35     31.30 o 
  -5  -3   3     2023.82     1985.71    281.09 o 
  -4  -3   3     5229.12     5760.12    521.14 o 
  -3  -3   3     4656.49     4160.23    309.74 o 
  -2  -3   3      267.01      151.70     15.57 o 
  -1  -3   3      862.75     1125.07     85.70 o 
   0  -3   3    10797.36    15166.43   1110.68 o 
   1  -3   3      555.81      418.33     35.00 o 
   2  -3   3      449.96      330.10     29.82 o 
   3  -3   3      244.33      530.65     60.80 o 
   4  -3   3       10.44       20.59     13.36 o 
   5  -3   3       51.16       70.27     20.37 o 
   6  -3   3      681.96      764.72    111.24 o 
   7  -3   3       19.53       29.03     17.32 o 
   8  -3   3        0.56        0.00     23.92 o 
   9  -3   3      133.25      137.55     48.24 o 
  10  -3   3       12.03       26.31     33.09 o 
  11  -3   3        6.31       47.85     40.67 o 
 -12  -2   3        0.63       25.52     34.29 o 
 -11  -2   3       34.27       45.51     30.94 o 
 -10  -2   3       72.21       53.40     27.40 o 
  -9  -2   3       22.73       53.30     28.31 o 
  -8  -2   3        0.55        9.88     17.82 o 
  -7  -2   3       50.08       30.53     16.97 o 
  -6  -2   3      237.51      284.79     41.42 o 
  -5  -2   3     1163.36     1060.35    104.15 o 
  -4  -2   3       28.82       35.80     12.54 o 
  -3  -2   3       68.00       37.48     11.42 o 
  -2  -2   3     1044.84     2072.14    155.45 o 
  -1  -2   3     7112.35     7822.02    576.88 o 
   0  -2   3     8046.11    10833.48   1072.78 o 
   1  -2   3      217.41      600.78     82.78 o 
   2  -2   3      287.24      147.25     26.31 o 
   3  -2   3     4112.21     4011.59    369.46 o 
   4  -2   3    10255.32    12160.60   1106.10 o 
   5  -2   3      986.17      868.83     71.98 o 
   6  -2   3      194.37      157.52     68.58 o 
   7  -2   3     1977.19     1829.98    174.79 o 
   8  -2   3     1536.55     1426.37    139.52 o 
   9  -2   3      506.80      455.33     90.91 o 
  10  -2   3       19.25        0.00     29.50 o 
  11  -2   3       78.17       35.88     35.49 o 
 -12  -1   3        3.34       42.26     32.30 o 
 -11  -1   3      132.26      178.22     49.44 o 
 -10  -1   3      484.65      538.70     72.56 o 
  -9  -1   3     1470.29     1342.05    196.56 o 
  -8  -1   3      129.24      158.01     31.72 o 
  -7  -1   3      657.32      572.51     69.07 o 
  -6  -1   3     1356.95     1513.01    145.04 o 
  -5  -1   3     4966.05     5576.12    505.36 o 
  -4  -1   3     2913.75     2937.67    267.83 o 
  -3  -1   3        4.79       17.66      9.54 o 
  -2  -1   3     5281.81     6051.14    446.58 o 
  -1  -1   3     9550.40    12117.92    890.48 o 
   0  -1   3     6454.64     7604.45    558.32 o 
   1  -1   3      327.30      414.98     34.41 o 
   2  -1   3      516.32      724.83     57.52 o 
   3  -1   3       30.97       45.91     10.82 o 
   4  -1   3      142.61      182.22     19.18 o 
   5  -1   3       38.70       25.87      7.71 o 
   6  -1   3     1424.17     1553.77    209.32 o 
   7  -1   3     1074.35     1243.85    124.04 o 
   8  -1   3     1162.78     1297.17    127.94 o 
   9  -1   3      199.94      166.26     48.64 o 
  10  -1   3      102.18      115.63     45.45 o 
  11  -1   3      266.61      380.37     84.53 o 
 -12   0   3       14.52       33.89     35.09 o 
 -11   0   3      102.73       81.34     42.26 o 
 -10   0   3        0.55        0.00     19.14 o 
  -9   0   3       15.93       15.00     19.03 o 
  -8   0   3        0.15       15.55     17.34 o 
  -7   0   3      582.87      484.46     58.92 o 
  -6   0   3     2309.59     2587.66    240.20 o 
  -5   0   3     5000.35     5624.19    509.59 o 
  -4   0   3      170.57      185.36     19.29 o 
  -3   0   3     4645.24     4909.92    363.81 o 
  -2   0   3    26420.89    27666.51   2033.76 o 
  -1   0   3    15710.71    18522.80   1358.78 o 
   0   0   3     2953.81     2754.84    205.13 o 
   1   0   3      764.15      678.13     53.19 o 
   2   0   3    14250.71    14648.80   1079.10 o 
   3   0   3     7299.32     7868.96    716.86 o 
   4   0   3     3936.51     3628.24    299.79 o 
   5   0   3       57.20       25.28     12.63 o 
   6   0   3      863.17      759.24     97.62 o 
   7   0   3      780.62      900.28    126.39 o 
   8   0   3       66.55       95.29     34.29 o 
   9   0   3       32.20       17.14     27.91 o 
  10   0   3        0.42       56.62     34.69 o 
  11   0   3        1.66        0.00     31.50 o 
 -12   1   3      255.08      319.37     73.36 o 
 -11   1   3     1377.42     1160.64    180.62 o 
 -10   1   3     1099.54      984.35    153.10 o 
  -9   1   3      481.89      483.22     62.65 o 
  -8   1   3      334.46      299.70     44.94 o 
  -7   1   3     1854.12     1791.25    171.13 o 
  -6   1   3      857.10      796.34     66.54 o 
  -5   1   3       31.92       19.76      8.26 o 
  -4   1   3        0.36       14.29      6.66 o 
  -3   1   3     5459.83     5733.63    424.78 o 
  -2   1   3      216.73      440.99     37.00 o 
  -1   1   3     1560.07     1743.94    131.11 o 
   0   1   3       72.62       74.78     10.97 o 
   1   1   3     1757.62     1695.96    128.56 o 
   2   1   3     1712.73     1714.03    130.52 o 
   3   1   3     2335.14     2549.64    192.36 o 
   4   1   3      222.87      174.33     29.30 o 
   5   1   3      788.25      600.44     80.54 o 
   6   1   3     2282.55     2230.33    258.96 o 
   7   1   3     1364.03     1478.01    201.35 o 
   8   1   3      118.57      215.70     54.62 o 
   9   1   3       22.07       71.37     36.28 o 
  10   1   3      354.06      539.85    108.85 o 
 -12   2   3      131.80      166.66     57.41 o 
 -11   2   3      449.75      386.75     86.52 o 
 -10   2   3      237.52      206.75     41.26 o 
  -9   2   3       38.72       41.09     20.44 o 
  -8   2   3      965.50     1120.07    117.42 o 
  -7   2   3     4893.48     4797.45    438.39 o 
  -6   2   3      640.36      642.74     56.56 o 
  -5   2   3      878.41      720.31     60.63 o 
  -4   2   3     1619.95     1434.13    110.10 o 
  -3   2   3    11152.82    10484.45    773.80 o 
  -2   2   3     5875.53     4985.54    369.07 o 
  -1   2   3      130.57      271.33     25.79 o 
   0   2   3       65.83       19.58     14.30 o 
   1   2   3     4538.59     3945.37    294.50 o 
   2   2   3      546.67      479.22     41.70 o 
   3   2   3       20.43       32.49     10.20 o 
   4   2   3       64.90       58.87     14.82 o 
   5   2   3      192.48      167.57     44.66 o 
   6   2   3      228.50      270.68     67.58 o 
   7   2   3        8.52       22.33     21.93 o 
   8   2   3        7.66       77.75     33.89 o 
   9   2   3        1.12        0.00     35.09 o 
  10   2   3       13.15       48.24     45.05 o 
 -12   3   3      121.77      117.62     59.01 o 
 -11   3   3       99.01      108.45     54.62 o 
 -10   3   3       63.72       49.98     52.23 o 
  -9   3   3      347.48      315.42     48.12 o 
  -8   3   3       91.44      119.42     27.08 o 
  -7   3   3      484.75      556.66     51.94 o 
  -6   3   3       77.06       95.27     21.06 o 
  -5   3   3       53.70       40.71     10.71 o 
  -4   3   3       12.68        1.43      8.59 o 
  -3   3   3      443.70      451.49     40.76 o 
  -2   3   3      339.56      279.00     27.72 o 
  -1   3   3      670.91      401.36     36.32 o 
   0   3   3     1631.01     1259.24     97.49 o 
   1   3   3     2723.20     2504.36    189.48 o 
   2   3   3        4.88        5.61      7.94 o 
   3   3   3       60.62       55.15     35.68 o 
   4   3   3      647.71      565.67     70.32 o 
   5   3   3     2082.14     1983.87    186.26 o 
   6   3   3      769.38      593.67    215.10 o 
   7   3   3       59.77      125.19     45.05 o 
   8   3   3      216.72      273.12     74.16 o 
   9   3   3      480.42      718.47    135.96 o 
 -12   4   3      172.76      305.01     84.53 o 
 -11   4   3       46.48       41.86     45.45 o 
 -10   4   3      128.06      129.82     33.27 o 
  -9   4   3      627.78      663.41     81.74 o 
  -8   4   3     1839.40     1692.09    207.33 o 
  -7   4   3      882.42      802.98     69.96 o 
  -6   4   3       40.57       30.74     12.70 o 
  -5   4   3     3546.87     3379.46    254.10 o 
  -4   4   3     6012.96     5677.31    422.86 o 
  -3   4   3     4665.34     4274.35    318.46 o 
  -2   4   3      474.59      460.37     41.41 o 
  -1   4   3     1689.05     1635.66    125.27 o 
   0   4   3     2044.56     1926.43    147.29 o 
   1   4   3      613.08      657.04     56.10 o 
   2   4   3       65.44       91.68     17.95 o 
   3   4   3       27.58       41.51     12.73 o 
   4   4   3       89.72       56.06     18.10 o 
   5   4   3       72.80       85.74     21.24 o 
   6   4   3       98.35       84.76     22.11 o 
   7   4   3       27.97       55.82     23.67 o 
   8   4   3      125.27      196.56     61.80 o 
 -12   5   3       30.83       17.54     60.60 o 
 -11   5   3       12.45        0.00     44.66 o 
 -10   5   3       10.74        0.00     42.66 o 
  -9   5   3        6.42       18.02     22.61 o 
  -8   5   3       75.82       64.08     24.87 o 
  -7   5   3      155.68      146.88     24.16 o 
  -6   5   3      390.13      407.25     41.03 o 
  -5   5   3     1969.33     1875.57    145.08 o 
  -4   5   3     1148.91     1090.61     86.71 o 
  -3   5   3      845.90      829.65     67.59 o 
  -2   5   3     1228.89     1163.48     96.41 o 
  -1   5   3     5472.85     4772.98    355.34 o 
   0   5   3     4891.94     4474.38    334.55 o 
   1   5   3     1013.09      908.46     75.46 o 
   2   5   3      485.53      426.84     42.71 o 
   3   5   3      528.65      520.28    122.63 o 
   4   5   3     1103.17      821.55    416.05 o 
   5   5   3      152.16      114.34     42.31 o 
   6   5   3        0.25       37.15     24.52 o 
   7   5   3       47.66        7.97     31.90 o 
 -11   6   3      128.26       53.83     64.59 o 
 -10   6   3      766.03      604.04    124.80 o 
  -9   6   3      567.65      559.12     73.59 o 
  -8   6   3      183.69      179.65     27.91 o 
  -7   6   3      141.84      136.41     23.57 o 
  -6   6   3       52.15       81.12     17.23 o 
  -5   6   3      365.30      394.80     40.36 o 
  -4   6   3       46.77       63.01     15.35 o 
  -3   6   3       48.61       56.48     14.39 o 
  -2   6   3       18.45       10.45     11.16 o 
  -1   6   3       15.79       20.15     24.52 o 
   0   6   3       37.01       41.36     14.93 o 
   1   6   3      183.30      153.47     27.44 o 
   2   6   3      132.26      150.30     29.03 o 
   3   6   3      391.26      353.76     48.32 o 
   4   6   3      381.32      373.08     53.96 o 
   5   6   3       97.28      124.90     34.22 o 
   6   6   3       47.86      127.99     48.24 o 
 -10   7   3      241.79      267.53     90.11 o 
  -9   7   3      138.11      143.02     36.16 o 
  -8   7   3       72.53       71.45     28.17 o 
  -7   7   3      199.78      201.24     30.16 o 
  -6   7   3      412.80      375.55     49.33 o 
  -5   7   3      346.67      330.50     54.62 o 
  -4   7   3       19.88       51.25     19.98 o 
  -3   7   3      161.44      208.27     33.21 o 
  -2   7   3      863.35      763.02     81.88 o 
  -1   7   3      726.97      650.22     72.56 o 
   0   7   3       34.82       21.04     17.43 o 
   1   7   3       80.59       60.54     24.72 o 
   2   7   3      359.53      392.32     52.78 o 
   3   7   3      190.46      187.74     37.42 o 
   4   7   3        3.07        0.00     25.09 o 
   5   7   3        0.58        0.00     30.24 o 
  -9   8   3       16.66       55.02     35.49 o 
  -8   8   3       17.51       29.90     87.72 o 
  -7   8   3       47.99       46.12     24.29 o 
  -6   8   3       28.26       19.80     21.74 o 
  -5   8   3        0.10        0.00     17.44 o 
  -4   8   3       26.15       53.78     22.07 o 
  -3   8   3       12.80       21.45     18.02 o 
  -2   8   3       38.89       50.78     20.04 o 
  -1   8   3        0.30        4.63     15.90 o 
   0   8   3        4.52        7.58     17.81 o 
   1   8   3      107.44      171.55     33.12 o 
   2   8   3      194.20      238.11     43.85 o 
   3   8   3       96.57       70.37     30.65 o 
   4   8   3       21.00       30.23     37.48 o 
  -8   9   3      274.89      323.18     61.00 o 
  -7   9   3      452.54      395.77     74.16 o 
  -6   9   3      219.64      204.71     60.60 o 
  -5   9   3       78.07      126.34     31.00 o 
  -4   9   3      204.58      153.51     33.78 o 
  -3   9   3      428.62      371.47     52.64 o 
  -2   9   3      262.17      246.18     42.26 o 
  -1   9   3      116.21      117.28     29.72 o 
   0   9   3       42.01       46.85     25.09 o 
   1   9   3       97.76      143.79     34.23 o 
   2   9   3       55.54       97.12     32.54 o 
  -6  10   3       22.98       13.66     27.48 o 
  -5  10   3      106.33      161.24     35.06 o 
  -4  10   3      250.02      180.27     44.06 o 
  -3  10   3      263.37      217.66     39.29 o 
  -2  10   3      223.96      215.08     80.34 o 
  -1  10   3       73.78       63.23     30.16 o 
   0  10   3      147.07      174.84     38.92 o 
  -2 -12   4       81.91       79.54     28.31 o 
  -1 -12   4       54.33       56.22     27.11 o 
   0 -12   4       95.22      145.37     31.44 o 
   1 -12   4       89.72       98.48     45.05 o 
   2 -12   4       13.17        4.82     28.03 o 
   3 -12   4        2.62        3.39     26.91 o 
   4 -12   4        8.10        3.19     50.24 o 
   5 -12   4        4.85       94.10     48.24 o 
   6 -12   4       52.44       44.66     49.84 o 
  -4 -11   4       99.13      108.45     37.48 o 
  -3 -11   4       67.03       53.58     39.07 o 
  -2 -11   4       36.12       49.78     28.31 o 
  -1 -11   4       66.09       60.58     21.83 o 
   0 -11   4      217.99      188.30     33.51 o 
   1 -11   4      153.01      169.27     32.65 o 
   2 -11   4       27.54       82.80     27.30 o 
   3 -11   4      132.71      197.19     63.79 o 
   4 -11   4      378.65      537.06    106.46 o 
   5 -11   4      239.78      433.00     93.70 o 
   6 -11   4       63.20      111.24     52.23 o 
   7 -11   4       44.14      133.57     54.62 o 
   8 -11   4       81.18      188.19     62.20 o 
  -6 -10   4       12.46       53.83     48.64 o 
  -5 -10   4       93.15      141.14     47.85 o 
  -4 -10   4      113.01      100.87     41.07 o 
  -3 -10   4       31.22       53.72     20.97 o 
  -2 -10   4       14.33       59.57     20.43 o 
  -1 -10   4      217.28      176.20     30.54 o 
   0 -10   4      138.98      107.31     25.10 o 
   1 -10   4      137.86      141.90     27.11 o 
   2 -10   4       88.74       92.70     24.81 o 
   3 -10   4        0.20        0.00     16.95 o 
   4 -10   4        5.34       12.76     31.10 o 
   5 -10   4        0.56        0.00     34.69 o 
   6 -10   4       20.11       37.88     42.66 o 
   7 -10   4       18.28        0.00     45.05 o 
   8 -10   4      199.35      193.77     61.00 o 
   9 -10   4       97.52      114.83     56.22 o 
  -7  -9   4        4.87       43.86     46.65 o 
  -6  -9   4      103.94       64.99     40.27 o 
  -5  -9   4      234.76      249.19     63.79 o 
  -4  -9   4      173.95      226.07     55.42 o 
  -3  -9   4       16.55       33.96     17.61 o 
  -2  -9   4      648.03      584.48     70.77 o 
  -1  -9   4     1721.85     1629.29    155.75 o 
   0  -9   4      765.42      787.80     81.96 o 
   1  -9   4      486.76      416.70     51.32 o 
   2  -9   4     1011.04      920.98    195.57 o 
   3  -9   4     1728.96     1706.19    163.41 o 
   4  -9   4     2113.65     2298.56    317.77 o 
   5  -9   4      457.94      542.24     99.68 o 
   6  -9   4      622.61      600.46    107.65 o 
   7  -9   4      721.13      524.70    100.87 o 
   8  -9   4      205.34      170.25     54.62 o 
   9  -9   4       68.23       33.49     47.85 o 
  10  -9   4        9.23       64.19     53.83 o 
  -8  -8   4      105.84      104.86     55.82 o 
  -7  -8   4      165.70      189.79     63.79 o 
  -6  -8   4      261.04      312.19     73.36 o 
  -5  -8   4      138.21      134.36     45.85 o 
  -4  -8   4      125.52      138.26     25.00 o 
  -3  -8   4       32.77       38.06     13.78 o 
  -2  -8   4        8.94        0.00     12.26 o 
  -1  -8   4       56.73       47.77     15.55 o 
   0  -8   4       68.52       90.46     21.33 o 
   1  -8   4      487.08      535.80     59.97 o 
   2  -8   4      599.25      668.28     72.08 o 
   3  -8   4     1571.55     1670.16    159.15 o 
   4  -8   4     1010.76     1160.46    115.01 o 
   5  -8   4      524.51      691.76    116.42 o 
   6  -8   4     1361.14     1307.78    131.89 o 
   7  -8   4     1302.80     1277.37    134.33 o 
   8  -8   4      585.77      533.44     71.70 o 
   9  -8   4      189.58      189.33     44.65 o 
  10  -8   4      254.63      210.78     47.08 o 
  -9  -7   4       51.92      108.05     58.61 o 
  -8  -7   4      112.21      103.66     52.23 o 
  -7  -7   4      706.82      633.95    116.42 o 
  -6  -7   4     1106.10      801.41    133.57 o 
  -5  -7   4      947.82      864.40    136.76 o 
  -4  -7   4      716.40      683.06     72.55 o 
  -3  -7   4     2351.33     2379.96    223.15 o 
  -2  -7   4     3258.46     3023.24    279.06 o 
  -1  -7   4     1030.38      960.91     94.29 o 
   0  -7   4       82.00       98.24     41.47 o 
   1  -7   4      962.31      956.03     93.50 o 
   2  -7   4     1220.85     1293.33    137.55 o 
   3  -7   4       61.35       64.93     18.34 o 
   4  -7   4        0.80       11.97      8.20 o 
   5  -7   4        9.61       51.11     19.62 o 
   6  -7   4       34.25       61.98     38.67 o 
   7  -7   4        1.39        3.07     19.30 o 
   8  -7   4        8.85       29.50     21.93 o 
   9  -7   4        4.71       31.07     29.50 o 
  10  -7   4       61.71       42.26     45.05 o 
 -10  -6   4        0.10        0.00     47.05 o 
  -9  -6   4        0.81        1.20     42.26 o 
  -8  -6   4        0.53        1.20     38.28 o 
  -7  -6   4        7.48       21.93     36.68 o 
  -6  -6   4       80.04      108.05     43.46 o 
  -5  -6   4       50.39       32.01     22.93 o 
  -4  -6   4      116.76      188.26     23.00 o 
  -3  -6   4      793.89      947.34     77.08 o 
  -2  -6   4      977.56     1042.83     81.78 o 
  -1  -6   4      102.72      104.86     15.38 o 
   0  -6   4      682.84      717.96     57.83 o 
   1  -6   4     3306.76     3550.79    265.45 o 
   2  -6   4     1256.84     1172.12     91.63 o 
   3  -6   4      242.26      202.94     38.27 o 
   4  -6   4      292.50      252.56     37.63 o 
   5  -6   4     1001.79      957.48     97.40 o 
   6  -6   4     1997.63     1870.44    187.59 o 
   7  -6   4      181.58      262.51     70.37 o 
   8  -6   4       50.09       48.30     24.24 o 
   9  -6   4      214.60      252.86     44.62 o 
  10  -6   4      363.94      381.56     88.51 o 
  11  -6   4      114.49      150.31     61.80 o 
 -10  -5   4        9.32       41.41     35.99 o 
  -9  -5   4       34.07       91.41     32.98 o 
  -8  -5   4      996.18     1028.45    115.03 o 
  -7  -5   4      761.39      895.05    100.72 o 
  -6  -5   4        4.47        3.05     19.36 o 
  -5  -5   4      400.98      454.40    121.41 o 
  -4  -5   4     3169.84     2912.48    219.82 o 
  -3  -5   4     4087.82     4264.54    318.55 o 
  -2  -5   4     1371.85     1445.47    110.71 o 
  -1  -5   4      991.41     1245.68     95.66 o 
   0  -5   4     2373.09     3225.59    241.95 o 
   1  -5   4     1560.13     1826.27    138.43 o 
   2  -5   4     1810.09     2210.07    167.77 o 
   3  -5   4      222.83      282.25     41.81 o 
   4  -5   4      263.83      436.38     52.30 o 
   5  -5   4        1.64        0.00     15.95 o 
   6  -5   4      146.83      107.30     38.28 o 
   7  -5   4        9.12       20.29     17.37 o 
   8  -5   4        9.86       11.79     18.17 o 
   9  -5   4      240.32      299.08     47.04 o 
  10  -5   4      286.83      348.87     87.32 o 
  11  -5   4       34.72        8.77     40.67 o 
 -11  -4   4        7.36        0.00     32.41 o 
 -10  -4   4       80.58       99.47     33.11 o 
  -9  -4   4        4.56       13.39     36.28 o 
  -8  -4   4      206.25      242.44     61.20 o 
  -7  -4   4       21.29        1.74     30.90 o 
  -6  -4   4        1.68       26.50     48.64 o 
  -5  -4   4      524.60      606.84     70.19 o 
  -4  -4   4     1472.09     1408.75    108.46 o 
  -3  -4   4     1763.41     1851.14    140.87 o 
  -2  -4   4     1053.99      923.16     72.19 o 
  -1  -4   4     5927.54     7076.47    518.43 o 
   0  -4   4     9105.67    13167.83    967.70 o 
   1  -4   4     7579.02    10586.23    780.89 o 
   2  -4   4     4255.51     4559.72    339.25 o 
   3  -4   4     2458.96     2721.11    254.16 o 
   4  -4   4     7646.13     9021.34    824.96 o 
   5  -4   4     3557.35     3750.45    351.57 o 
   6  -4   4      681.81      686.21     80.23 o 
   7  -4   4      355.58      375.16     49.30 o 
   8  -4   4      663.18      711.65     81.35 o 
   9  -4   4      161.35      102.13     29.06 o 
  10  -4   4       18.60       18.74     38.28 o 
  11  -4   4        7.81       18.74     40.67 o 
 -11  -3   4       98.30      149.17     40.17 o 
 -10  -3   4      652.25      601.75     79.64 o 
  -9  -3   4     1211.46     1247.27    133.28 o 
  -8  -3   4     1536.15     1503.83    148.63 o 
  -7  -3   4      815.61      948.76    102.74 o 
  -6  -3   4      685.82      840.96     91.70 o 
  -5  -3   4     3268.65     3902.92    357.76 o 
  -4  -3   4     1975.50     2365.39    218.48 o 
  -3  -3   4      131.12      121.63     14.85 o 
  -2  -3   4      406.36      423.67     37.43 o 
  -1  -3   4      679.30     1054.34     81.33 o 
   0  -3   4       27.66       20.82      6.02 o 
   1  -3   4     2499.75     3539.76    265.77 o 
   2  -3   4      226.55      319.42     51.98 o 
   3  -3   4     1567.20     1993.92    188.60 o 
   4  -3   4     2761.88     3022.72    283.62 o 
   5  -3   4     1655.95     1575.27    157.16 o 
   6  -3   4      437.54      389.44     66.19 o 
   7  -3   4     1366.30     1241.18    171.44 o 
   8  -3   4     1396.92     1347.02    189.59 o 
   9  -3   4      606.87      682.99    122.00 o 
  10  -3   4       22.59       51.83     38.28 o 
  11  -3   4       25.17       59.81     47.85 o 
 -12  -2   4        7.72       25.12     38.67 o 
 -11  -2   4       64.39       84.85     86.72 o 
 -10  -2   4      293.93      315.92     53.66 o 
  -9  -2   4     1126.43     1058.47    156.69 o 
  -8  -2   4      774.51      808.93     92.14 o 
  -7  -2   4      472.80      443.88     57.63 o 
  -6  -2   4     4049.83     4285.63    393.29 o 
  -5  -2   4     7137.85     7837.36    707.93 o 
  -4  -2   4     1031.74     1108.02    124.40 o 
  -3  -2   4      789.78      541.92     45.37 o 
  -2  -2   4     5244.62     5850.80    432.84 o 
  -1  -2   4    17269.96    19398.71   1425.84 o 
   0  -2   4       41.43       26.11      6.17 o 
   1  -2   4       43.33       18.26      5.21 o 
   2  -2   4      718.54      556.62     51.78 o 
   3  -2   4     1641.91     1789.76    169.98 o 
   4  -2   4      679.48      700.39    115.63 o 
   5  -2   4        0.30        7.54     13.36 o 
   6  -2   4      121.44      154.40     35.49 o 
   7  -2   4        5.63       27.67     20.73 o 
   8  -2   4       11.52        8.47     15.67 o 
   9  -2   4       22.16       65.39     31.90 o 
  10  -2   4        3.09       19.54     32.30 o 
  11  -2   4        9.47       15.15     30.30 o 
 -12  -1   4        2.51       48.24     35.49 o 
 -11  -1   4      219.46      217.58    131.97 o 
 -10  -1   4      390.42      424.32     60.73 o 
  -9  -1   4       13.84       45.15     24.92 o 
  -8  -1   4       20.92       22.01     18.54 o 
  -7  -1   4      121.53      172.30     32.07 o 
  -6  -1   4        0.18        0.00     14.56 o 
  -5  -1   4      219.46      233.39     35.21 o 
  -4  -1   4      370.94      353.52     44.35 o 
  -3  -1   4       27.04       49.58      8.24 o 
  -2  -1   4     2869.84     3080.79    229.79 o 
  -1  -1   4      699.99      583.39     46.39 o 
   0  -1   4      232.29      419.20     46.65 o 
   1  -1   4      308.07      156.97     16.73 o 
   2  -1   4     1566.25     1351.95    103.69 o 
   3  -1   4     1876.11     2040.99    154.79 o 
   4  -1   4      981.51      783.92     65.04 o 
   5  -1   4       32.11       28.49     16.95 o 
   6  -1   4      683.54      602.69     69.06 o 
   7  -1   4     1622.98     1357.07    285.08 o 
   8  -1   4      320.98      370.14     50.38 o 
   9  -1   4       15.49       22.33     30.30 o 
  10  -1   4      103.46       59.01     35.09 o 
 -12   0   4        3.70       32.69     31.10 o 
 -11   0   4      555.21      543.90    130.98 o 
 -10   0   4      575.38      551.44     73.11 o 
  -9   0   4       14.30       42.61     20.71 o 
  -8   0   4      482.65      487.99     65.79 o 
  -7   0   4     1666.49     1872.46    178.88 o 
  -6   0   4     3706.51     4054.74    372.28 o 
  -5   0   4      487.88      371.97     34.92 o 
  -4   0   4      851.10      731.44     60.59 o 
  -3   0   4     6240.63     5973.03    442.29 o 
  -2   0   4     4349.97     4751.48    352.83 o 
  -1   0   4     1901.69     1644.66    124.75 o 
   0   0   4      532.93      543.37     45.04 o 
   1   0   4     1038.35     1269.92     97.54 o 
   2   0   4     2857.41     3587.70    268.02 o 
   3   0   4      115.81      107.99     15.18 o 
   4   0   4       48.67       46.80     11.18 o 
   5   0   4      174.92      159.79     26.48 o 
   6   0   4       53.36       33.92     18.74 o 
   7   0   4      156.03      178.18     30.53 o 
   9   0   4       23.47       79.74     40.27 o 
  10   0   4      169.97      183.01     58.21 o 
 -12   1   4      144.59      109.64     43.46 o 
 -11   1   4       34.55       66.89     29.98 o 
 -10   1   4      142.12      159.02     35.85 o 
  -9   1   4       91.92      101.32     28.64 o 
  -8   1   4       46.54       65.37     23.40 o 
  -7   1   4        1.36       15.72     16.16 o 
  -6   1   4      178.11      143.33     25.70 o 
  -5   1   4       16.55       10.21      7.67 o 
  -4   1   4      304.59      205.99     26.18 o 
  -3   1   4     1282.52     1500.94    115.09 o 
  -2   1   4     8225.24     8706.05    641.87 o 
  -1   1   4     2582.50     2072.78    155.82 o 
   0   1   4     2862.01     2333.36    175.53 o 
   1   1   4     9071.71     9553.45    704.91 o 
   2   1   4     6597.57     6377.28    473.39 o 
   3   1   4      951.60      867.47     71.91 o 
   4   1   4      966.06      954.82    122.38 o 
   5   1   4     2004.79     2079.84    338.93 o 
   6   1   4     1952.08     1706.40    737.41 o 
   7   1   4      100.27      139.45     42.66 o 
   8   1   4       11.36        0.00     27.51 o 
   9   1   4       74.19      110.04     48.24 o 
  10   1   4       92.75      158.69     56.22 o 
 -12   2   4      533.19      648.30    130.78 o 
 -11   2   4      556.16      499.12     81.34 o 
 -10   2   4      470.88      547.42     72.77 o 
  -9   2   4      892.32      874.84    100.74 o 
  -8   2   4     3242.59     3290.69    306.27 o 
  -7   2   4     1857.68     1970.08    188.02 o 
  -6   2   4      550.50      600.89     54.28 o 
  -5   2   4      471.31      487.92     44.70 o 
  -4   2   4     4120.98     3769.80    281.81 o 
  -3   2   4      691.28      731.88     59.46 o 
  -2   2   4      120.70      208.51     22.76 o 
  -1   2   4        5.27       15.66      7.45 o 
   0   2   4      436.68      445.69     40.79 o 
   1   2   4     1012.12     1029.43     81.55 o 
   2   2   4      105.07      116.67     17.64 o 
   3   2   4      601.51      630.25     54.51 o 
   4   2   4      601.17      641.45     57.08 o 
   5   2   4     1442.79     1752.73    166.32 o 
   6   2   4      641.56      642.76    271.92 o 
   7   2   4       77.01      103.17     54.82 o 
   8   2   4      150.83      244.41     69.38 o 
   9   2   4      368.60      367.61     87.32 o 
 -12   3   4       26.18       53.03     58.61 o 
 -11   3   4      100.97      183.41     69.38 o 
 -10   3   4       88.91      118.30     36.11 o 
  -9   3   4      632.37      605.85    159.28 o 
  -8   3   4     1266.40     1219.06    140.94 o 
  -7   3   4      785.43      709.79     63.88 o 
  -6   3   4      604.10      623.20     55.97 o 
  -5   3   4     2356.67     2219.16    169.72 o 
  -4   3   4     3528.64     3180.66    239.54 o 
  -3   3   4     1036.90      958.64     76.34 o 
  -2   3   4      390.65      303.64     30.46 o 
  -1   3   4     2211.60     1853.18    140.71 o 
   0   3   4     2377.73     1924.38    147.13 o 
   1   3   4     2344.61     2124.57    162.85 o 
   2   3   4       66.99       53.97     13.69 o 
   3   3   4        1.61       19.08     11.28 o 
   4   3   4      340.73      409.78     89.86 o 
   5   3   4      198.61      252.37     38.25 o 
   6   3   4        8.53       10.80     22.20 o 
   7   3   4        4.92        3.16     49.44 o 
   8   3   4        0.04        0.00     40.27 o 
 -12   4   4       75.52      123.20     72.96 o 
 -11   4   4        2.17       21.93     45.45 o 
 -10   4   4      156.40      184.99     41.48 o 
  -9   4   4      323.31      316.38     50.76 o 
  -8   4   4      105.31      125.86     29.92 o 
  -7   4   4       45.42       43.87     15.24 o 
  -6   4   4        8.30        0.00     11.31 o 
  -5   4   4       26.93       29.20     13.62 o 
  -4   4   4       29.04       59.20     13.63 o 
  -3   4   4       44.46       56.30     13.47 o 
  -2   4   4        1.92        0.00      8.89 o 
  -1   4   4      200.40      266.66     37.10 o 
   0   4   4      855.91      810.15     69.00 o 
   1   4   4      267.10      327.47     35.96 o 
   2   4   4       30.00       29.60     13.04 o 
   3   4   4       94.39      112.22     21.08 o 
   4   4   4      871.28      920.95     96.42 o 
   5   4   4      145.72      136.41     38.42 o 
   6   4   4        2.87       38.57     25.77 o 
   7   4   4       75.78        7.97     54.62 o 
 -11   5   4        4.59        0.00     58.21 o 
 -10   5   4      363.92      383.26     59.87 o 
  -9   5   4      378.56      377.03     56.34 o 
  -8   5   4      328.79      325.22     50.18 o 
  -7   5   4      342.98      350.31     39.96 o 
  -6   5   4      719.37      738.54     65.81 o 
  -5   5   4     1637.16     1552.75    122.15 o 
  -4   5   4      738.67      658.30     58.96 o 
  -3   5   4      234.09      233.07     27.80 o 
  -2   5   4     1317.15     1136.89     90.31 o 
  -1   5   4     1359.55     1296.63    102.94 o 
   0   5   4      948.40      763.73     67.69 o 
   1   5   4      136.65      153.93     23.55 o 
   2   5   4      325.15      327.68     38.36 o 
   3   5   4      340.81      295.93     36.07 o 
   4   5   4       38.87       20.99     20.57 o 
   5   5   4        0.57        0.00     24.32 o 
   6   5   4        1.66        0.00     31.90 o 
 -11   6   4       74.72        0.00     63.39 o 
 -10   6   4       81.48       55.20     35.03 o 
  -9   6   4       45.36        0.00     24.02 o 
  -8   6   4        7.22        0.00     16.14 o 
  -7   6   4       29.86       48.14     18.49 o 
  -6   6   4        3.03        0.00     14.56 o 
  -5   6   4      221.42      201.74     39.00 o 
  -4   6   4       82.24      103.13     20.88 o 
  -3   6   4      272.90      282.34     33.14 o 
  -2   6   4     1037.09      870.84     91.33 o 
  -1   6   4     1116.92     1070.42    106.42 o 
   0   6   4      416.26      439.39     53.81 o 
   1   6   4      368.47      443.85     55.12 o 
   2   6   4     1184.68     1196.74    119.82 o 
   3   6   4      849.12      779.02     87.22 o 
   4   6   4      162.67      190.03     38.59 o 
   5   6   4       13.31       35.34     58.01 o 
   6   6   4       85.45      152.28     74.36 o 
 -10   7   4      367.61      186.20     85.32 o 
  -9   7   4      205.98      207.70     48.24 o 
  -8   7   4      364.52      309.58     47.49 o 
  -7   7   4      870.10      772.70     86.88 o 
  -6   7   4      704.32      664.91     76.30 o 
  -5   7   4      173.47      228.19     37.58 o 
  -4   7   4       81.98       68.29     22.99 o 
  -3   7   4       94.57       91.69     23.22 o 
  -2   7   4       61.88       51.66     21.38 o 
  -1   7   4        2.90       33.64     19.34 o 
   0   7   4        2.11       11.69     17.92 o 
   1   7   4       83.96       48.40     41.47 o 
   2   7   4       26.48       64.28     24.12 o 
   3   7   4       33.73       40.41     36.08 o 
   4   7   4       24.71       44.83     30.87 o 
   5   7   4       35.40       36.12     34.89 o 
  -9   8   4       37.82       17.14     35.88 o 
  -8   8   4      141.38      111.01     31.43 o 
  -7   8   4      255.52      250.98     42.91 o 
  -6   8   4      183.02      168.28     35.56 o 
  -5   8   4       59.33       62.11     24.10 o 
  -4   8   4      112.03      100.66     29.50 o 
  -3   8   4      471.94      442.29     58.03 o 
  -2   8   4      268.45      239.90     40.33 o 
  -1   8   4       80.30      132.15     30.14 o 
   0   8   4       21.88       14.09     40.07 o 
   1   8   4      167.44      193.02     37.45 o 
   2   8   4      176.78      272.89     47.44 o 
   3   8   4        8.26        1.49     27.68 o 
  -7   9   4       47.38       84.45     30.70 o 
  -6   9   4       15.73       23.54     25.17 o 
  -5   9   4       13.79        0.00     22.75 o 
  -4   9   4        4.71       39.91     24.29 o 
  -3   9   4        0.04       46.46     31.50 o 
  -2   9   4        7.28        0.00     21.70 o 
  -1   9   4        0.70        7.32     40.67 o 
   0   9   4        7.97       16.24     20.10 o 
   1   9   4       28.17       34.98     45.85 o 
   1 -13   5      116.67      136.36     60.60 o 
   2 -13   5       86.28      126.31     39.91 o 
   3 -13   5       42.53      112.44     64.59 o 
  -3 -12   5       21.92        0.00     27.51 o 
  -2 -12   5       24.20       39.76     24.45 o 
  -1 -12   5       12.23       11.87     21.92 o 
   0 -12   5        0.09       48.06     23.06 o 
   1 -12   5        5.21       15.34     23.06 o 
   2 -12   5        5.55       27.49     27.56 o 
   3 -12   5       46.50       64.19     51.83 o 
   4 -12   5      183.38      222.88     71.77 o 
   5 -12   5      267.50      356.84     88.11 o 
   6 -12   5      102.02       88.51     54.22 o 
  -5 -11   5      248.09      153.50     49.04 o 
  -4 -11   5      272.57      205.73     57.41 o 
  -3 -11   5      180.59      213.49     37.73 o 
  -2 -11   5      248.21      237.38     94.49 o 
  -1 -11   5      723.72      711.32     81.89 o 
   0 -11   5      589.43      581.89     69.62 o 
   1 -11   5      385.76      488.75     61.60 o 
   2 -11   5      150.63      138.42     31.87 o 
   3 -11   5      103.89      157.49     51.43 o 
   4 -11   5       90.84        6.78     42.26 o 
   5 -11   5        1.78        0.00     41.86 o 
   6 -11   5        3.53        0.00     46.65 o 
   7 -11   5       36.76        0.00     45.45 o 
   8 -11   5       24.62        4.78     51.03 o 
  -6 -10   5       20.33       88.91     53.43 o 
  -5 -10   5       36.99        0.00     37.08 o 
  -4 -10   5       86.23       72.57     34.29 o 
  -3 -10   5       35.17       24.09     32.49 o 
  -2 -10   5      245.78      324.40    112.24 o 
  -1 -10   5      476.71      523.72     63.52 o 
   0 -10   5      350.96      491.86     60.90 o 
   1 -10   5      337.47      409.72     52.32 o 
   2 -10   5      124.93      114.26     29.50 o 
   3 -10   5      569.04      723.70     81.27 o 
   4 -10   5      654.03      834.10    140.74 o 
   5 -10   5      129.68       72.96     45.45 o 
   6 -10   5      119.96      251.59     68.58 o 
   7 -10   5      211.20      198.16     63.79 o 
   8 -10   5      187.52      292.25     80.14 o 
   9 -10   5       19.17      135.56     53.03 o 
  -7  -9   5       16.28       39.87     39.47 o 
  -6  -9   5      211.02      249.59     68.58 o 
  -5  -9   5      113.02      147.52     46.65 o 
  -4  -9   5        4.21       45.45     28.71 o 
  -3  -9   5       44.01       55.58     23.92 o 
  -2  -9   5      155.79      162.55     30.13 o 
  -1  -9   5      312.12      367.54     83.13 o 
   0  -9   5       38.01       49.63     27.11 o 
   1  -9   5       77.35       58.36     19.89 o 
   2  -9   5      353.94      326.00     44.02 o 
   3  -9   5       12.95       43.86     34.29 o 
   4  -9   5       19.64        0.00     27.91 o 
   5  -9   5        3.51       49.04     40.27 o 
   6  -9   5        1.35        0.00     38.67 o 
   7  -9   5       81.86       89.71     52.63 o 
   8  -9   5       21.05        0.00     45.45 o 
   9  -9   5       17.89        0.00     40.27 o 
  -8  -8   5       11.21       45.45     49.04 o 
  -7  -8   5        0.19       25.52     52.63 o 
  -6  -8   5       52.84       45.05     37.48 o 
  -5  -8   5        9.26       49.04     27.51 o 
  -4  -8   5        1.87       24.66     14.47 o 
  -3  -8   5      235.50      279.56     37.18 o 
  -2  -8   5      919.14     1025.22    101.49 o 
  -1  -8   5      528.31      636.19     68.78 o 
   0  -8   5       48.11       32.13     24.12 o 
   1  -8   5     1434.45     1535.08    146.96 o 
   2  -8   5     1648.61     1814.58    201.75 o 
   3  -8   5     1360.97     1424.41    137.80 o 
   4  -8   5      424.31      473.27     88.91 o 
   5  -8   5      954.47      988.33    106.85 o 
   6  -8   5     1419.23     1296.96    146.53 o 
   7  -8   5      853.29      744.41     88.09 o 
   8  -8   5      384.02      369.99     59.41 o 
   9  -8   5      107.30       41.45     31.72 o 
  10  -8   5      155.62      180.60     44.07 o 
  -9  -7   5       53.70       81.34     56.22 o 
  -8  -7   5      273.56      204.94     67.38 o 
  -7  -7   5      749.82      635.14    118.42 o 
  -6  -7   5      334.26      255.57     64.19 o 
  -5  -7   5      213.42      185.00     49.44 o 
  -4  -7   5      507.02      481.06     55.21 o 
  -3  -7   5      698.72      789.71     82.08 o 
  -2  -7   5       69.05       97.13     19.06 o 
  -1  -7   5      493.78      723.45     75.84 o 
   0  -7   5        0.05        8.52     18.14 o 
   1  -7   5       29.90       31.46     12.47 o 
   2  -7   5      114.77      147.00     22.06 o 
   3  -7   5      265.65      268.43     31.70 o 
   4  -7   5      100.50      148.27     36.50 o 
   5  -7   5     1478.09     1527.85    214.51 o 
   6  -7   5     1333.09     1205.81    122.92 o 
   7  -7   5     1053.22     1052.34    112.07 o 
   8  -7   5      358.31      387.23     55.54 o 
   9  -7   5      523.00      478.80     65.36 o 
  10  -7   5      721.92      661.46    127.19 o 
 -10  -6   5       14.63        1.59     53.83 o 
  -9  -6   5       26.31       46.65     49.44 o 
  -8  -6   5      604.54      583.71    115.63 o 
  -7  -6   5     1002.75     1067.74    170.25 o 
  -6  -6   5      355.38      375.20     68.98 o 
  -5  -6   5      521.81      430.69     66.78 o 
  -4  -6   5     3028.49     3065.42    231.65 o 
  -3  -6   5     4212.25     4660.32    347.71 o 
  -2  -6   5     4677.28     4714.47    351.43 o 
  -1  -6   5     2274.02     2616.98    195.85 o 
   0  -6   5     1504.09     1720.52    131.42 o 
   1  -6   5     6191.52     7250.57    536.64 o 
   2  -6   5     1191.34     1263.69    100.78 o 
   3  -6   5      404.45      420.42     41.73 o 
   4  -6   5      123.88      107.54     28.91 o 
   5  -6   5      542.66      555.83     70.98 o 
   6  -6   5       27.77       56.19     36.68 o 
   7  -6   5       23.51       63.22     23.25 o 
   8  -6   5        4.21        9.46     20.71 o 
   9  -6   5        2.51       26.09     24.45 o 
  10  -6   5       30.72       13.56     43.86 o 
 -11  -5   5       18.34       15.73     36.19 o 
 -10  -5   5       24.20       33.15     35.08 o 
  -9  -5   5      181.27       88.37     36.23 o 
  -8  -5   5       25.99       19.45     25.30 o 
  -7  -5   5        7.87       39.20     36.28 o 
  -6  -5   5        7.37       11.53     36.48 o 
  -5  -5   5       28.95        0.00     24.72 o 
  -4  -5   5      463.18      479.43     43.77 o 
  -3  -5   5      787.22     1058.88     84.84 o 
  -2  -5   5     1664.33     1878.02    142.94 o 
  -1  -5   5       17.60       28.11     21.38 o 
   0  -5   5     5317.03     6884.70    510.36 o 
   1  -5   5     3306.13     3797.75    282.79 o 
   2  -5   5      748.29      813.54     67.34 o 
   3  -5   5      420.62      414.46     39.68 o 
   4  -5   5     1848.75     1737.97    169.70 o 
   5  -5   5     2593.81     2336.53    225.34 o 
   6  -5   5       85.56       63.69     25.78 o 
   7  -5   5      215.25      227.66     51.43 o 
   8  -5   5      612.02      520.92     66.82 o 
   9  -5   5      429.58      472.39     62.59 o 
  10  -5   5      116.67      183.80     60.21 o 
 -11  -4   5        3.24       23.31     35.06 o 
 -10  -4   5      182.90      193.03     44.45 o 
  -9  -4   5      573.14      528.96     72.28 o 
  -8  -4   5      740.17      972.21    109.93 o 
  -7  -4   5      159.27      211.24     38.96 o 
  -6  -4   5      447.21      456.81     61.01 o 
  -5  -4   5     1326.97     1368.85    134.18 o 
  -4  -4   5     2285.27     2280.75    173.63 o 
  -3  -4   5       24.01       16.78      7.48 o 
  -2  -4   5     2458.15     2485.15    187.44 o 
  -1  -4   5     3790.95     3906.14    291.52 o 
   0  -4   5     1252.95     1695.05    129.19 o 
   1  -4   5     2176.64     2317.10    175.12 o 
   2  -4   5       80.74       81.92     12.46 o 
   3  -4   5      893.91     1248.07    144.33 o 
   4  -4   5      211.69      266.52     54.22 o 
   5  -4   5      149.10      143.60     29.95 o 
   6  -4   5      130.76      133.88     27.49 o 
   7  -4   5      103.19       89.42     29.28 o 
   8  -4   5        0.41        0.00     19.40 o 
   9  -4   5       42.34       75.21     29.00 o 
  10  -4   5        0.17       63.00     43.46 o 
 -11  -3   5       11.85       40.65     33.04 o 
 -10  -3   5      100.16       99.78     37.34 o 
  -9  -3   5        5.29       23.90     24.63 o 
  -8  -3   5        3.15       13.50     21.09 o 
  -7  -3   5        5.12       23.82     18.18 o 
  -6  -3   5        0.62       11.61     19.74 o 
  -5  -3   5      831.73      800.72     87.25 o 
  -4  -3   5      752.04      564.24     62.51 o 
  -3  -3   5       79.82      255.93     26.52 o 
  -2  -3   5     2388.14     2138.81    160.51 o 
  -1  -3   5     4428.10     4862.64    360.26 o 
   0  -3   5     6819.88     8052.72    591.15 o 
   1  -3   5     1666.09     1653.93    125.81 o 
   2  -3   5      999.14     1171.75    148.47 o 
   3  -3   5     8942.50     9322.82    850.05 o 
   4  -3   5     4607.70     4591.34    425.85 o 
   5  -3   5     1806.70     1674.61    163.55 o 
   6  -3   5      379.29      407.14     52.68 o 
   7  -3   5     1657.66     1552.96    160.14 o 
   8  -3   5     1416.86     1212.47    170.65 o 
   9  -3   5      127.05      130.38     50.64 o 
  10  -3   5       59.88       89.71     51.83 o 
 -12  -2   5        0.48       51.71     31.42 o 
 -11  -2   5      359.41      322.14     57.74 o 
 -10  -2   5     1305.29     1426.18    215.70 o 
  -9  -2   5      825.71      864.28    101.30 o 
  -8  -2   5      611.87      601.47     74.92 o 
  -7  -2   5     1519.44     1605.74    156.74 o 
  -6  -2   5     4767.61     5167.45    472.23 o 
  -5  -2   5     2431.18     2586.49    241.05 o 
  -4  -2   5     2308.14     2211.52    167.12 o 
  -3  -2   5     2598.58     3307.09    247.68 o 
  -2  -2   5      780.46     1062.82     83.01 o 
  -1  -2   5     3066.90     3090.91    230.79 o 
   0  -2   5      193.22      207.30     21.62 o 
   1  -2   5      692.30      719.53     58.79 o 
   2  -2   5       55.88       43.06      9.52 o 
   3  -2   5      616.34      716.89    103.85 o 
   4  -2   5      783.18      807.95     87.42 o 
   5  -2   5       77.76       85.93     21.84 o 
   6  -2   5      447.59      398.11     53.61 o 
   7  -2   5     1838.41     1508.78    158.29 o 
   8  -2   5      590.91      570.82    164.07 o 
   9  -2   5      120.37      156.69     49.84 o 
  10  -2   5      138.35      196.56     53.43 o 
 -12  -1   5       20.40       56.49     32.18 o 
 -11  -1   5      129.12      140.71     63.99 o 
 -10  -1   5      153.78      142.93     35.62 o 
  -9  -1   5      146.14      129.60     31.41 o 
  -8  -1   5      169.68      217.92     39.77 o 
  -7  -1   5     1841.40     1792.71    172.96 o 
  -6  -1   5     5720.76     6062.52    551.74 o 
  -5  -1   5     3122.33     3149.64    290.67 o 
  -4  -1   5     2801.95     2680.96    202.26 o 
  -3  -1   5     4844.50     4973.80    368.90 o 
  -2  -1   5    14441.72    14916.63   1097.85 o 
  -1  -1   5    11226.36    10559.36    778.73 o 
   0  -1   5     1676.99     1200.15    117.67 o 
   1  -1   5     2819.08     2658.14    243.66 o 
   2  -1   5     5831.24     5895.42    436.42 o 
   3  -1   5     1614.12     1458.82    113.44 o 
   4  -1   5       10.43       27.85      9.78 o 
   5  -1   5      495.21      521.28     62.07 o 
   6  -1   5      225.07      211.74     51.03 o 
   7  -1   5       92.64      154.59     32.65 o 
   8  -1   5       17.40       20.41     23.54 o 
   9  -1   5       13.36        0.40     26.71 o 
  10  -1   5        0.03       11.16     33.49 o 
 -12   0   5      197.50      219.33     58.01 o 
 -11   0   5      355.11      351.26     58.04 o 
 -10   0   5      280.12      248.62     46.43 o 
  -9   0   5      102.18      106.68     31.04 o 
  -8   0   5      565.66      554.50     69.51 o 
  -7   0   5      242.61      335.93     48.97 o 
  -6   0   5      102.97       90.51     22.32 o 
  -5   0   5       42.78       23.77     10.91 o 
  -4   0   5       60.81       56.54     13.12 o 
  -3   0   5       10.46       15.03      8.03 o 
  -2   0   5     1285.55     1434.25    110.56 o 
  -1   0   5       35.63       65.75     12.30 o 
   0   0   5      509.49      509.91     45.17 o 
   1   0   5     1331.07     1198.05     94.20 o 
   2   0   5     1906.32     1900.75    145.41 o 
   3   0   5        1.36       11.09     15.71 o 
   4   0   5      156.57      151.79     20.46 o 
   5   0   5      614.46      611.02     72.32 o 
   6   0   5      878.88      803.75    129.98 o 
   7   0   5       94.60       84.18     29.70 o 
   8   0   5        1.18       35.00     50.44 o 
   9   0   5       68.46      165.86     59.01 o 
 -12   1   5      133.82      143.54     51.83 o 
 -11   1   5      329.92      311.55     63.59 o 
 -10   1   5       64.68      106.20     32.41 o 
  -9   1   5      163.55      149.44     45.85 o 
  -8   1   5     1064.53      950.61    106.37 o 
  -7   1   5     1874.91     1877.81    180.98 o 
  -6   1   5      898.00      998.79     83.53 o 
  -5   1   5       91.85       65.14     15.95 o 
  -4   1   5     4060.58     3958.07    296.39 o 
  -3   1   5     3565.56     3081.23    232.17 o 
  -2   1   5     2738.53     2339.20    176.47 o 
  -1   1   5      757.15      623.41     52.21 o 
   0   1   5     1767.37     1570.03    121.20 o 
   1   1   5     2745.80     2513.73    190.40 o 
   2   1   5     1372.05     1329.28    104.69 o 
   3   1   5       29.68       33.70     13.89 o 
   4   1   5      162.71      191.48     24.90 o 
   5   1   5      186.30      223.29     37.12 o 
   6   1   5       55.29       65.51     23.18 o 
   7   1   5        9.04       51.59     24.85 o 
   8   1   5        4.70       26.31     55.42 o 
   9   1   5       13.15       30.30     39.87 o 
 -12   2   5      115.09      179.42     76.55 o 
 -11   2   5       24.26       52.27     32.37 o 
 -10   2   5       99.27      101.50     35.14 o 
  -9   2   5      136.54      168.29     36.26 o 
  -8   2   5      117.92      112.81     30.45 o 
  -7   2   5        0.05        0.00     15.85 o 
  -6   2   5      738.63      678.03     60.92 o 
  -5   2   5        1.58       13.80     25.71 o 
  -4   2   5      608.75      653.02     57.80 o 
  -3   2   5       30.80       13.11     11.76 o 
  -2   2   5       78.82      132.72     24.80 o 
  -1   2   5      223.37      164.69     20.93 o 
   0   2   5     2804.15     2801.64    212.28 o 
   1   2   5     4558.60     4419.86    329.04 o 
   2   2   5      436.18      476.98     46.34 o 
   3   2   5      254.12      241.20     28.38 o 
   4   2   5     1878.69     1813.31    166.90 o 
   5   2   5     1627.11     1852.65    176.58 o 
   6   2   5      193.51      236.93     52.43 o 
   7   2   5       45.01       83.61     40.07 o 
   8   2   5      175.53       68.18     65.39 o 
 -12   3   5      181.83      300.23     92.10 o 
 -11   3   5      125.38      188.40     44.93 o 
 -10   3   5      369.89      325.22     53.78 o 
  -9   3   5     1653.71     1557.04    159.09 o 
  -8   3   5     1449.43     1367.78    143.11 o 
  -7   3   5     1276.93     1120.48    119.22 o 
  -6   3   5     1062.73     1092.69     89.32 o 
  -5   3   5     1490.94     1437.58    113.45 o 
  -4   3   5     2848.02     2756.24    209.53 o 
  -3   3   5     1482.86     1255.63     98.97 o 
  -2   3   5      515.08      681.08     59.55 o 
  -1   3   5      867.54      762.66     63.84 o 
   0   3   5      376.46      319.31     37.42 o 
   1   3   5       13.47       15.09     15.99 o 
   2   3   5        3.77       12.07     12.00 o 
   3   3   5       19.08       19.53     14.34 o 
   4   3   5      310.30      371.11     41.09 o 
   5   3   5      144.61       97.74     25.05 o 
   6   3   5       87.76      116.41     32.87 o 
   7   3   5       89.48       86.86     69.77 o 
 -11   4   5       12.03       55.28     32.30 o 
 -10   4   5       70.32       64.50     31.93 o 
  -9   4   5      255.74      260.41     46.27 o 
  -8   4   5      340.93      334.61     52.34 o 
  -7   4   5      314.48      339.86     39.46 o 
  -6   4   5      493.44      500.32     49.27 o 
  -5   4   5     2645.76     2430.73    185.46 o 
  -4   4   5     1488.03     1629.72    126.61 o 
  -3   4   5      161.97      183.79     24.05 o 
  -2   4   5      991.73      894.22     74.48 o 
  -1   4   5     1972.56     1714.27    133.57 o 
   0   4   5     1254.72     1306.03    105.31 o 
   1   4   5      110.24       99.81     18.56 o 
   2   4   5      370.78      354.25     39.29 o 
   3   4   5      967.42      890.55    102.77 o 
   4   4   5      267.01      265.96     40.88 o 
   5   4   5        3.25        6.83     20.36 o 
   6   4   5       10.62       59.81     59.81 o 
   7   4   5       26.02       61.40     62.20 o 
 -11   5   5      198.18      180.29     45.78 o 
 -10   5   5      307.42      263.40     50.36 o 
  -9   5   5      284.18      299.71     53.64 o 
  -8   5   5       22.43       36.77     27.36 o 
  -7   5   5      149.14      149.68     25.49 o 
  -6   5   5      204.85      255.59     36.09 o 
  -5   5   5        0.51       32.20     15.40 o 
  -4   5   5       12.19       22.29     13.14 o 
  -3   5   5       40.88       60.54     25.01 o 
  -2   5   5       85.00      107.57     21.17 o 
  -1   5   5        7.75       17.49     16.62 o 
   0   5   5       19.92       44.08     15.81 o 
   1   5   5        1.69       10.40     15.42 o 
   2   5   5      257.61      255.19     33.85 o 
   3   5   5      160.85      204.20     36.06 o 
   4   5   5       29.88       49.70     42.66 o 
   5   5   5        1.20       47.30     30.10 o 
   6   5   5       37.56       99.68     53.83 o 
 -10   6   5      117.71      108.97     41.86 o 
  -9   6   5       32.64       52.24     72.57 o 
  -8   6   5       27.99       55.06     28.86 o 
  -7   6   5      620.89      661.11     64.81 o 
  -6   6   5      864.29      793.85     82.41 o 
  -5   6   5      205.73      252.20     33.56 o 
  -4   6   5       97.34      139.03     35.12 o 
  -3   6   5      225.95      210.14     33.83 o 
  -2   6   5      839.88      784.29    101.87 o 
  -1   6   5      215.99      208.84     34.51 o 
   0   6   5       19.10       40.05     18.01 o 
   1   6   5       39.52       41.06     23.18 o 
   2   6   5      327.40      324.17     48.17 o 
   3   6   5      168.70      169.67     38.46 o 
   4   6   5       22.45       55.24     31.99 o 
   5   6   5       16.67        0.00     32.08 o 
  -9   7   5       77.31       61.40     44.26 o 
  -8   7   5       47.24       85.10     32.89 o 
  -7   7   5       16.58       46.16     25.07 o 
  -6   7   5       45.45       53.10     26.51 o 
  -5   7   5       27.01       24.49     20.69 o 
  -4   7   5        0.27       17.44     21.34 o 
  -3   7   5      135.41      152.14     31.51 o 
  -2   7   5      122.64      108.96     27.11 o 
  -1   7   5       67.28       87.21     25.92 o 
   0   7   5       34.75       52.27     24.21 o 
   1   7   5      233.37      244.81     41.87 o 
   2   7   5      347.34      415.63     90.71 o 
   3   7   5       61.09       63.14     32.69 o 
  -8   8   5      262.86      300.57     58.21 o 
  -7   8   5      503.60      649.91     80.42 o 
  -6   8   5      268.61      262.23     46.88 o 
  -5   8   5      245.07      286.04     45.63 o 
  -4   8   5      348.68      302.94     92.10 o 
  -3   8   5      314.47      288.10     45.33 o 
  -2   8   5       62.03       28.65     22.71 o 
  -1   8   5        2.68        8.95     57.41 o 
   0   8   5       13.80        1.94     30.30 o 
   1   8   5        2.80        0.00     24.47 o 
   2   8   5        5.37       26.10     26.09 o 
  -5   9   5       89.23      105.19     33.55 o 
  -4   9   5      200.78      207.43     41.84 o 
  -3   9   5       91.96      120.70     33.15 o 
  -2   9   5       36.61       71.98     25.66 o 
   0 -13   6        1.45       49.69     25.03 o 
   1 -13   6        2.05       23.97     25.90 o 
   2 -13   6        1.85       28.31     55.42 o 
   3 -13   6        0.35       39.87     55.82 o 
  -3 -12   6        1.46       67.38     33.49 o 
  -2 -12   6        2.33       47.22     38.08 o 
  -1 -12   6       51.89       32.83     29.11 o 
   0 -12   6      162.28      182.42     68.98 o 
   1 -12   6       55.84      137.18     47.85 o 
   2 -12   6        5.95        0.00     40.67 o 
   3 -12   6       74.06      103.27     57.02 o 
   4 -12   6      163.18      227.66     71.37 o 
   5 -12   6      146.51      152.71     60.60 o 
   6 -12   6       39.61      127.19     57.02 o 
  -5 -11   6      103.39      136.76     49.44 o 
  -4 -11   6       70.02       67.38     39.07 o 
  -3 -11   6       54.53       76.55     41.07 o 
  -2 -11   6       44.70       13.35     21.07 o 
  -1 -11   6       32.70        8.02     23.32 o 
   0 -11   6       16.93        7.22     20.28 o 
   1 -11   6       18.62       28.55     31.90 o 
   2 -11   6        7.86        0.00     43.06 o 
   3 -11   6        4.49       66.98     43.06 o 
   4 -11   6       39.14        4.39     42.26 o 
   5 -11   6        1.13       24.72     40.27 o 
   6 -11   6       32.83       73.76     48.24 o 
   7 -11   6      144.52      204.94     61.40 o 
  -6 -10   6      138.19      207.33     59.01 o 
  -5 -10   6      220.78      369.60     81.74 o 
  -4 -10   6      139.96      190.98     53.83 o 
  -3 -10   6      263.39      253.84     40.31 o 
  -2 -10   6      836.24      892.60     96.95 o 
  -1 -10   6     1257.21     1137.28    115.49 o 
   0 -10   6      840.64      873.79     93.97 o 
   1 -10   6      536.82      587.81     69.43 o 
   2 -10   6     1310.81     1380.33    207.33 o 
   3 -10   6      748.47      791.84    133.97 o 
   4 -10   6      339.60      341.29     79.34 o 
   5 -10   6      150.13      117.22     53.83 o 
   6 -10   6       24.38       68.58     47.45 o 
   7 -10   6       91.81       84.93     45.45 o 
   8 -10   6        3.29        0.00     42.26 o 
  -8  -9   6       23.03        0.00     49.84 o 
  -7  -9   6       70.94       59.41     51.03 o 
  -6  -9   6       37.38       33.49     37.48 o 
  -5  -9   6        5.40       29.11     31.50 o 
  -4  -9   6        0.28       24.72     26.71 o 
  -3  -9   6       41.16       51.52     20.29 o 
  -2  -9   6      221.74      223.28     37.03 o 
  -1  -9   6      545.88      549.53     64.13 o 
   0  -9   6      284.42      463.97     57.61 o 
   1  -9   6      943.20     1074.73    217.30 o 
   2  -9   6     2020.46     2117.27    206.93 o 
   3  -9   6      728.92      804.20    131.97 o 
   4  -9   6      586.48      795.42    132.77 o 
   5  -9   6      227.34      291.86     70.17 o 
   6  -9   6      657.35      694.55    122.00 o 
   7  -9   6      537.98      611.22    112.04 o 
   8  -9   6       42.19       27.91     47.45 o 
   9  -9   6       28.44       70.57     55.02 o 
  -9  -8   6       17.88       45.05     59.81 o 
  -8  -8   6      169.61      118.02     58.61 o 
  -6  -8   6      252.20      125.59     42.66 o 
  -5  -8   6       22.72       39.47     31.50 o 
  -4  -8   6      112.09      118.02     39.07 o 
  -3  -8   6      735.08      700.81     75.25 o 
  -2  -8   6      752.01      961.38     98.32 o 
  -1  -8   6       61.43       78.42     19.03 o 
   0  -8   6      144.83      154.78     28.28 o 
   1  -8   6      144.28      156.23     30.70 o 
   2  -8   6      641.98      691.34     74.76 o 
   3  -8   6       55.69       74.16     33.49 o 
   4  -8   6        0.06        3.99     30.70 o 
   5  -8   6       25.09       68.58     34.69 o 
   6  -8   6       69.68       89.94     32.30 o 
   7  -8   6        9.45       16.70     24.09 o 
   8  -8   6        7.34       15.58     26.53 o 
   9  -8   6       10.39        0.00     35.88 o 
  -9  -7   6        0.23        0.00     47.45 o 
  -8  -7   6       18.65       68.98     48.64 o 
  -7  -7   6       78.34       95.69     49.04 o 
  -6  -7   6       15.25        0.00     23.92 o 
  -5  -7   6        0.07        0.00     22.33 o 
  -4  -7   6       41.64       32.68     17.54 o 
  -3  -7   6      428.37      476.58     55.46 o 
  -2  -7   6       10.04        2.51     11.97 o 
  -1  -7   6       15.93       31.59     13.96 o 
   0  -7   6      617.26      652.08     58.18 o 
   1  -7   6     1932.88     2166.16    164.96 o 
   2  -7   6     1756.18     2034.08    157.67 o 
   3  -7   6      111.99      126.83     32.42 o 
   4  -7   6     1098.10     1144.34    125.28 o 
   5  -7   6     1435.85     1205.56    128.43 o 
   6  -7   6      690.93      684.98    111.24 o 
   7  -7   6      317.76      284.18     45.39 o 
   8  -7   6      137.67       70.74     29.56 o 
   9  -7   6      417.51      368.37     57.31 o 
  10  -7   6      136.63      100.82     94.49 o 
 -10  -6   6        0.39       36.28     57.81 o 
  -9  -6   6      257.04      286.27     78.15 o 
  -8  -6   6      393.83      389.94     88.91 o 
  -7  -6   6      696.20      754.43     91.78 o 
  -6  -6   6      169.55      121.44     42.86 o 
  -5  -6   6      500.60      574.63     77.55 o 
  -4  -6   6     1334.10     1394.34    110.14 o 
  -3  -6   6      802.07      985.03     81.57 o 
  -2  -6   6      675.14      788.87     66.47 o 
  -1  -6   6      443.55      588.78     52.54 o 
   0  -6   6     1154.12     1613.09    125.42 o 
   1  -6   6      366.87      413.48     41.26 o 
   2  -6   6      226.43      282.77     31.08 o 
   3  -6   6      293.66      356.97     75.56 o 
   4  -6   6      134.26      174.21     43.06 o 
   5  -6   6       53.58       96.73     31.20 o 
   6  -6   6      234.82      246.81     44.64 o 
   7  -6   6      231.97      211.24     41.88 o 
   8  -6   6      529.62      609.81     76.12 o 
   9  -6   6      711.77      647.16     81.67 o 
  10  -6   6      290.80      202.15     64.99 o 
 -11  -5   6       27.93       20.34     47.65 o 
 -10  -5   6        0.02        0.00     43.86 o 
  -9  -5   6       34.77        7.56     26.50 o 
  -8  -5   6      296.19      309.36     52.98 o 
  -7  -5   6      248.97      239.24     44.21 o 
  -6  -5   6       45.27       56.24     25.50 o 
  -5  -5   6     2748.57     2796.22    261.61 o 
  -4  -5   6     3397.72     3275.42    247.92 o 
  -3  -5   6      606.45      663.03     57.79 o 
  -2  -5   6      699.71      811.23     67.66 o 
  -1  -5   6     4715.17     6168.00    454.61 o 
   0  -5   6    11105.16    14199.11   1043.43 o 
   1  -5   6     1900.25     2464.80    187.37 o 
   2  -5   6     1418.79     1633.07    126.42 o 
   3  -5   6     2715.03     2633.97    249.08 o 
   4  -5   6     3327.41     3322.71    313.50 o 
   5  -5   6     1133.10     1090.37    114.76 o 
   6  -5   6       62.72       69.88     25.37 o 
   7  -5   6       25.18       19.50     27.33 o 
   8  -5   6      161.66      107.65     42.66 o 
   9  -5   6        0.24        0.00     23.08 o 
  10  -5   6       14.70       19.54     43.86 o 
 -11  -4   6       81.47       95.31     39.56 o 
 -10  -4   6      425.15      367.75     72.37 o 
  -9  -4   6      774.94      812.37    100.75 o 
  -8  -4   6       77.39      115.54     33.40 o 
  -7  -4   6      286.68      207.09     40.87 o 
  -6  -4   6      335.01      331.18     49.66 o 
  -5  -4   6        2.30       27.70     18.20 o 
  -4  -4   6      189.53      206.77     23.80 o 
  -3  -4   6      425.79      460.18     42.88 o 
  -2  -4   6     1107.90     1221.05     95.68 o 
  -1  -4   6     2573.01     2788.25    210.22 o 
   0  -4   6     1451.64     2020.96    152.53 o 
   1  -4   6      639.96      753.44     64.72 o 
   2  -4   6     1125.39     1205.58     95.43 o 
   3  -4   6     2648.67     2470.33    234.40 o 
   4  -4   6     1642.76     1600.58    157.28 o 
   5  -4   6      389.22      334.19     47.35 o 
   6  -4   6       79.06       65.30     23.67 o 
   7  -4   6      719.25      719.12     85.82 o 
   8  -4   6     1094.08     1001.84    112.50 o 
   9  -4   6       79.78      141.97     35.71 o 
  10  -4   6       38.64       53.83     48.64 o 
 -11  -3   6       69.76       45.96     33.71 o 
 -10  -3   6      689.19      553.27     78.20 o 
  -9  -3   6      501.76      435.83     64.21 o 
  -8  -3   6       89.07       90.67     38.48 o 
  -7  -3   6     1048.57      914.71    178.22 o 
  -6  -3   6     2277.28     2309.69    218.63 o 
  -5  -3   6     3985.39     3890.81    358.47 o 
  -4  -3   6      401.65      363.12     35.65 o 
  -3  -3   6       61.12       51.25     13.68 o 
  -2  -3   6     1749.23     1628.20    124.38 o 
  -1  -3   6     3878.90     3812.62    284.55 o 
   0  -3   6      277.83      155.92     19.16 o 
   1  -3   6        3.09       17.72      8.23 o 
   2  -3   6      663.35      657.12     76.35 o 
   3  -3   6      541.60      544.23    118.02 o 
   4  -3   6      181.80      145.70     27.29 o 
   5  -3   6        2.99       22.40     18.74 o 
   6  -3   6      162.42      151.79     32.37 o 
   7  -3   6        2.02       17.29     21.97 o 
   8  -3   6        0.12        6.86     25.16 o 
   9  -3   6        0.64       18.27     24.50 o 
  10  -3   6        1.34       66.98     48.64 o 
 -12  -2   6       15.32       43.74     35.59 o 
 -11  -2   6       27.33       42.41     30.46 o 
 -10  -2   6       19.48       69.25     53.43 o 
  -9  -2   6       64.08       79.65     30.02 o 
  -8  -2   6        8.09       30.12     23.61 o 
  -7  -2   6       53.43       68.62     24.81 o 
  -6  -2   6       59.49       58.86     24.12 o 
  -5  -2   6        6.71        7.52     15.31 o 
  -4  -2   6      124.15      226.36     24.08 o 
  -3  -2   6      760.94      700.54     59.68 o 
  -2  -2   6     1510.27     1290.82    100.35 o 
  -1  -2   6     3318.60     2955.52    222.27 o 
   0  -2   6       11.56        0.00      8.80 o 
   1  -2   6     2746.97     2131.92    161.71 o 
   2  -2   6     4529.73     4243.75    317.80 o 
   3  -2   6     2133.90     1882.46    145.13 o 
   4  -2   6      164.60      135.82     33.89 o 
   5  -2   6      682.49      562.51     85.32 o 
   6  -2   6     1433.53     1341.26    215.30 o 
   7  -2   6     1021.14      840.83    103.86 o 
   8  -2   6      146.45      136.83     34.40 o 
  10  -2   6      289.38      257.17     71.77 o 
 -12  -1   6       58.49      107.39     38.11 o 
 -11  -1   6      284.07      296.10     53.55 o 
 -10  -1   6      305.80      367.55     79.14 o 
  -9  -1   6       31.11       32.58     22.79 o 
  -8  -1   6      679.76      559.39     74.16 o 
  -7  -1   6     4158.28     4000.25    524.30 o 
  -6  -1   6     1695.19     1589.10    154.50 o 
  -5  -1   6     1604.90     1498.63    115.21 o 
  -4  -1   6      658.02      724.69     61.33 o 
  -3  -1   6     7957.20     7809.82    578.70 o 
  -2  -1   6     2957.34     3107.00    233.02 o 
  -1  -1   6      794.30      770.75     62.58 o 
   0  -1   6      988.03     1064.72     83.98 o 
   1  -1   6      436.75      408.82     39.69 o 
   2  -1   6      223.04      242.92     27.05 o 
   3  -1   6       85.13      113.61     17.48 o 
   4  -1   6       33.60       47.20     18.54 o 
   5  -1   6      110.12       97.27     26.91 o 
   6  -1   6      236.36      260.41     41.27 o 
   7  -1   6      156.92      157.49     63.00 o 
   8  -1   6       33.97       46.93     29.34 o 
 -12   0   6       38.74       84.34     66.78 o 
 -11   0   6        3.44       23.32     27.91 o 
 -10   0   6        7.50       44.74     26.96 o 
  -9   0   6       36.98       46.05     24.52 o 
  -8   0   6      611.61      547.31     71.57 o 
  -7   0   6      395.34      292.18     45.16 o 
  -6   0   6      296.95      240.84     56.62 o 
  -5   0   6      627.49      707.77     72.63 o 
  -4   0   6     4818.34     4863.56    362.44 o 
  -3   0   6     7902.29     7681.68    570.16 o 
  -2   0   6     1405.35     1280.60     99.13 o 
  -1   0   6     2543.55     2164.79    163.12 o 
   0   0   6     6310.40     6294.50    467.50 o 
   1   0   6     9580.98     9984.07   1265.50 o 
   2   0   6     4922.01     5271.39    393.70 o 
   3   0   6      416.65      339.43     35.19 o 
   4   0   6      673.34      700.19     79.42 o 
   5   0   6     1348.97     1165.98    188.19 o 
   6   0   6      523.80      543.60    148.12 o 
   7   0   6        0.21        1.18     21.94 o 
   8   0   6        7.05       52.07     30.85 o 
 -12   1   6      573.69      546.23     79.40 o 
 -11   1   6      111.92      105.09     44.26 o 
 -10   1   6      177.50      206.48     71.17 o 
  -9   1   6      450.40      430.32    107.45 o 
  -8   1   6     1073.53     1018.86    113.95 o 
  -7   1   6      932.66     1051.66    114.04 o 
  -6   1   6       42.05        7.00     12.19 o 
  -5   1   6       88.32      104.64     18.19 o 
  -4   1   6       78.12       63.65     14.10 o 
  -3   1   6      335.67      331.04     34.74 o 
  -2   1   6       39.01       50.58     18.15 o 
  -1   1   6      373.91      409.13     40.12 o 
   0   1   6      116.96      138.86     20.61 o 
   1   1   6     1469.84     1502.65    118.24 o 
   2   1   6      248.32      217.38     28.78 o 
   3   1   6      144.89      184.34     24.58 o 
   4   1   6      673.53      734.43     64.79 o 
   5   1   6      773.22      959.69    141.94 o 
   6   1   6      127.27      116.10     30.45 o 
   7   1   6        2.32       29.50     27.20 o 
   8   1   6       92.24       41.47     66.58 o 
 -12   2   6      102.05      112.77     40.79 o 
 -11   2   6       37.11       72.78     35.32 o 
 -10   2   6      241.18      338.34     57.96 o 
  -9   2   6      823.34      824.42     99.28 o 
  -8   2   6     1179.96     1100.26    121.16 o 
  -7   2   6      186.23      211.33     38.94 o 
  -6   2   6      323.03      260.42     32.62 o 
  -5   2   6     2443.15     2567.64    196.81 o 
  -4   2   6     2852.46     2817.05    214.45 o 
  -3   2   6      738.69      800.80     69.27 o 
  -2   2   6       11.71       11.73      9.77 o 
  -1   2   6     2273.25     2073.41    268.99 o 
   0   2   6     2320.75     2378.84    180.30 o 
   1   2   6      383.82      410.90     41.75 o 
   2   2   6      314.14      275.38     32.62 o 
   3   2   6      407.38      336.00     38.16 o 
   4   2   6      451.24      369.55     52.59 o 
   5   2   6      111.17      150.91    100.87 o 
   6   2   6        1.35        0.00     24.76 o 
   7   2   6       12.30       19.33     32.01 o 
   8   2   6       13.28       76.95     72.96 o 
 -11   3   6       45.56       57.35     34.93 o 
 -10   3   6       94.87       92.80     46.85 o 
  -9   3   6      132.92      167.05     40.28 o 
  -8   3   6       11.53       15.61     52.43 o 
  -7   3   6       29.11       87.51     26.99 o 
  -6   3   6       29.68       46.28     16.83 o 
  -5   3   6        1.37        0.00     12.67 o 
  -4   3   6        0.07       14.81     15.52 o 
  -3   3   6        7.25       27.87     12.03 o 
  -2   3   6       30.20       53.34     14.49 o 
  -1   3   6      435.65      535.16     50.05 o 
   0   3   6      109.67      108.28     19.31 o 
   1   3   6       23.62        8.52     13.29 o 
   2   3   6      251.82      265.94     33.23 o 
   3   3   6      990.67      944.15    100.65 o 
   4   3   6      588.09      629.33     85.65 o 
   5   3   6       93.30        0.00     45.45 o 
   6   3   6       11.87       32.65     29.65 o 
   7   3   6      282.45      502.34    232.05 o 
 -11   4   6      112.97      144.57     59.41 o 
 -10   4   6      613.98      508.61     74.70 o 
  -9   4   6      563.13      486.56     70.02 o 
  -8   4   6      107.03       75.77     28.98 o 
  -7   4   6      861.41      793.99     73.09 o 
  -6   4   6     2282.14     2041.98    159.82 o 
  -5   4   6     1516.53     1514.02    125.68 o 
  -4   4   6      554.46      568.58     54.02 o 
  -3   4   6      465.28      465.75     47.11 o 
  -2   4   6     1220.40     1128.86     91.73 o 
  -1   4   6     1575.25     1550.80    124.03 o 
   0   4   6      240.56      249.45     31.96 o 
   1   4   6      145.52      122.80     23.69 o 
   2   4   6       51.36       75.66     20.46 o 
   3   4   6      122.82      125.58     25.91 o 
   4   4   6        4.58        0.00     20.31 o 
   5   4   6        0.83        6.17     50.04 o 
   6   4   6        7.77       23.32     31.70 o 
 -10   5   6        2.85        0.00     48.44 o 
  -9   5   6        9.88       23.71     27.53 o 
  -8   5   6        9.18       30.70     26.14 o 
  -7   5   6      357.82      324.59     40.67 o 
  -6   5   6      334.62      340.73     40.32 o 
  -5   5   6      178.82      162.14     29.16 o 
  -4   5   6      404.23      387.77     43.36 o 
  -3   5   6      525.34      630.13     59.39 o 
  -2   5   6     1662.97     1589.72    157.32 o 
  -1   5   6      608.04      574.64     57.24 o 
   0   5   6      119.41      139.36     35.29 o 
   1   5   6      223.02      188.07     30.77 o 
   2   5   6      724.92      689.56     79.49 o 
   3   5   6      425.42      442.59     61.71 o 
   4   5   6       27.93       47.15     30.86 o 
   5   5   6       23.03       67.78     48.24 o 
 -10   6   6      238.02      275.05     57.26 o 
  -9   6   6      122.90      143.87     43.26 o 
  -8   6   6      198.56      192.09     45.65 o 
  -7   6   6      350.59      377.84     46.06 o 
  -6   6   6      359.43      388.88     46.10 o 
  -5   6   6       20.26       52.42     19.88 o 
  -4   6   6       32.81       25.42     20.40 o 
  -3   6   6       35.31       36.78     20.12 o 
  -2   6   6        0.30       12.41     17.62 o 
  -1   6   6       10.44        0.00     16.76 o 
   0   6   6        5.29       13.23     21.50 o 
   1   6   6       22.46       43.66     35.49 o 
   2   6   6       62.74       76.78     27.62 o 
   3   6   6       12.80       18.43     28.61 o 
   4   6   6        0.88       45.31     48.44 o 
  -8   7   6      109.71      106.46     49.84 o 
  -7   7   6      204.00      207.98     41.01 o 
  -6   7   6       79.80       90.96     29.95 o 
  -5   7   6       89.27      155.96     33.69 o 
  -4   7   6      315.04      388.21     55.16 o 
  -3   7   6      356.21      432.60     86.52 o 
  -2   7   6       81.12       90.00     39.27 o 
  -1   7   6        8.26       30.60     22.51 o 
   0   7   6      103.03       81.91     29.60 o 
   1   7   6      139.24      152.29     37.21 o 
   2   7   6       20.89       52.04     31.64 o 
  -6   8   6       18.57       22.49     27.49 o 
  -5   8   6        8.64       32.60     27.05 o 
  -4   8   6       11.47       15.24     23.11 o 
  -3   8   6        7.33        9.95     21.12 o 
  -2   8   6        1.41       25.40     21.84 o 
  -1   8   6        7.01       11.53     20.83 o 
   0   8   6       51.91       64.76     30.13 o 
   0 -13   7       27.61       83.74     28.32 o 
   1 -13   7       31.28       69.38     56.62 o 
   2 -13   7       44.77       45.45     63.79 o 
   3 -13   7      138.63      197.76     72.96 o 
  -3 -12   7       24.70      163.47     49.44 o 
  -2 -12   7       36.95       62.35     31.13 o 
  -1 -12   7       90.82       98.54     33.81 o 
   0 -12   7       19.15       22.30     41.86 o 
   1 -12   7        0.79       48.24     47.85 o 
   2 -12   7        2.06       40.27     47.05 o 
   3 -12   7        8.50       17.14     47.45 o 
   4 -12   7        4.27        9.97     53.03 o 
   5 -12   7        6.16       74.16     50.24 o 
   6 -12   7        1.93       29.11     49.04 o 
  -5 -11   7       41.72      162.67     57.41 o 
  -4 -11   7       21.60       15.15     32.30 o 
  -3 -11   7       12.03       24.72     35.09 o 
  -2 -11   7      103.77      139.80     35.31 o 
  -1 -11   7      140.53      211.14     38.88 o 
   0 -11   7        4.27       23.61     25.07 o 
   1 -11   7        9.27        9.17     38.28 o 
   2 -11   7      132.72      199.75     63.39 o 
   3 -11   7      149.45      329.73     77.75 o 
   4 -11   7       59.48      108.45     52.23 o 
   5 -11   7        9.15        0.00     45.85 o 
   6 -11   7      115.27       96.49     53.03 o 
   7 -11   7      148.91      322.16     79.74 o 
  -6 -10   7       82.71      108.85     43.86 o 
  -5 -10   7       46.97       97.68     40.67 o 
  -4 -10   7       24.53       74.56     36.28 o 
  -3 -10   7      141.68      153.64     33.18 o 
  -2 -10   7      160.00      184.68     34.67 o 
  -1 -10   7       56.64       49.91     22.54 o 
   0 -10   7       20.41        0.00     18.35 o 
   1 -10   7        8.77       62.98     22.88 o 
   2 -10   7       14.62       48.64     39.47 o 
   3 -10   7       14.57       13.56     41.07 o 
   4 -10   7       10.59       67.38     47.45 o 
   5 -10   7       14.00        0.00     42.66 o 
   6 -10   7        8.52       13.95     41.47 o 
   7 -10   7       16.26      116.02     53.03 o 
   8 -10   7       23.34       25.92     47.45 o 
  -8  -9   7        0.18        0.00     50.24 o 
  -7  -9   7       25.74       62.60     42.26 o 
  -6  -9   7       46.41      106.46     48.64 o 
  -5  -9   7        1.25       18.34     33.89 o 
  -4  -9   7       65.07       91.30     36.28 o 
  -3  -9   7      623.13      765.60     84.66 o 
  -2  -9   7      687.69      822.31     89.19 o 
  -1  -9   7      513.70      634.05     72.31 o 
   0  -9   7      387.09      427.82     65.59 o 
   1  -9   7     1034.80     1050.03    145.93 o 
   2  -9   7     2066.18     2273.04    313.78 o 
   3  -9   7      537.12      574.54    104.46 o 
   4  -9   7      454.98      389.54     82.53 o 
   5  -9   7      480.33      454.13     90.91 o 
   6  -9   7      601.61      571.35    104.86 o 
   7  -9   7      190.21      183.80     59.01 o 
   8  -9   7       57.29       71.77     47.85 o 
  -9  -8   7       33.99       31.10     56.62 o 
  -8  -8   7      221.98      101.27     57.81 o 
  -7  -8   7      224.13       96.89     53.43 o 
  -6  -8   7      126.68      140.74     51.43 o 
  -5  -8   7      136.10      118.42     45.85 o 
  -4  -8   7      183.49      120.01     38.67 o 
  -3  -8   7       90.36      110.51     22.40 o 
  -2  -8   7        4.06       54.93     16.29 o 
  -1  -8   7       80.43      143.38     25.86 o 
   0  -8   7       80.85       71.37     21.14 o 
   1  -8   7     1757.66     1899.15    180.66 o 
   2  -8   7     1289.58     1408.64    199.75 o 
   3  -8   7      790.55      914.24    141.14 o 
   4  -8   7     1190.37     1139.11    171.05 o 
   5  -8   7     1212.15     1188.95    178.62 o 
   6  -8   7      847.67      841.28    135.96 o 
   7  -8   7      169.46      154.16     36.03 o 
   8  -8   7      136.94      139.82     37.78 o 
   9  -8   7      323.00      211.21     46.87 o 
  -9  -7   7      113.71       98.88     58.21 o 
  -8  -7   7      442.70      197.76     70.17 o 
  -7  -7   7      456.78      342.89     83.33 o 
  -6  -7   7      193.81      147.12     49.04 o 
  -5  -7   7      807.21      653.09    113.63 o 
  -4  -7   7     1859.38     1648.66    228.06 o 
  -3  -7   7     1221.91     1370.90    133.06 o 
  -2  -7   7       62.56       92.36     18.86 o 
  -1  -7   7     1055.90     1262.92    101.27 o 
   0  -7   7     1627.37     1718.09    133.32 o 
   1  -7   7      422.42      497.56     48.93 o 
   2  -7   7      135.49      128.77     32.78 o 
   3  -7   7        8.88        0.71     20.69 o 
   4  -7   7       56.09       25.14     26.77 o 
   5  -7   7       63.26       78.04     28.52 o 
   6  -7   7       24.50       10.31     30.52 o 
   7  -7   7       20.92        2.87     27.52 o 
   8  -7   7       25.57       36.72     27.34 o 
   9  -7   7       26.71       58.53     33.09 o 
 -10  -6   7        4.43       18.34     50.64 o 
  -9  -6   7       10.48        0.00     42.26 o 
  -8  -6   7       10.10        0.00     27.49 o 
  -7  -6   7       69.87       94.80     30.34 o 
  -6  -6   7       44.23       43.21     27.91 o 
  -5  -6   7      104.02      121.52     44.85 o 
  -4  -6   7      186.25      223.83     34.83 o 
  -3  -6   7        2.50       13.81     12.19 o 
  -2  -6   7       56.33       65.91     16.89 o 
  -1  -6   7      417.13      558.51     52.40 o 
   0  -6   7      658.70      868.65     73.50 o 
   1  -6   7      689.36      750.43     65.15 o 
   2  -6   7      454.84      400.45     62.80 o 
   3  -6   7     1017.64     1010.33    110.01 o 
   4  -6   7     2150.43     2037.00    278.30 o 
   5  -6   7     1360.09     1067.27    115.63 o 
   6  -6   7       69.11       70.44     39.87 o 
   7  -6   7      130.05      144.19     36.26 o 
   8  -6   7      421.68      372.07     61.56 o 
   9  -6   7      199.30      261.12     48.17 o 
 -10  -5   7       98.59       59.04     37.42 o 
  -9  -5   7      428.01      493.21     95.09 o 
  -8  -5   7       37.84       43.90     30.99 o 
  -7  -5   7       23.46       20.64     23.66 o 
  -6  -5   7      799.78      709.76    134.76 o 
  -5  -5   7     1428.27     1512.58    151.88 o 
  -4  -5   7     1147.72     1156.88     94.95 o 
  -3  -5   7      185.87      206.51     24.93 o 
  -2  -5   7      371.75      414.25     41.55 o 
  -1  -5   7     2589.70     2926.05    219.96 o 
   0  -5   7      896.32     1205.98     97.37 o 
   1  -5   7      603.13      749.34     73.15 o 
   2  -5   7      288.34      343.12     47.04 o 
   3  -5   7      313.17      307.78     45.09 o 
   4  -5   7       65.90       62.92     21.38 o 
   5  -5   7        3.26       18.97     19.29 o 
   6  -5   7       63.10       34.91     22.06 o 
   7  -5   7       72.33      102.51     33.74 o 
   8  -5   7      282.64      224.70     46.65 o 
   9  -5   7       71.77       70.41     32.97 o 
 -11  -4   7       68.43       77.99     42.59 o 
 -10  -4   7        2.62        0.00     28.05 o 
  -9  -4   7        0.03        0.00     25.92 o 
  -8  -4   7       54.92       30.67     24.77 o 
  -7  -4   7       55.22       71.55     27.13 o 
  -6  -4   7      640.45      611.62     75.56 o 
  -5  -4   7      864.84      898.76     99.12 o 
  -4  -4   7      870.65      894.95     75.94 o 
  -3  -4   7      116.04      117.50     17.36 o 
  -2  -4   7     3438.37     3411.54    255.26 o 
  -1  -4   7     3478.86     3442.32    257.85 o 
   0  -4   7      763.66      739.54     78.55 o 
   1  -4   7     1790.90     1806.99    137.89 o 
   2  -4   7     3456.98     3955.55    292.70 o 
   3  -4   7     5407.83     5865.55    541.58 o 
   4  -4   7     2071.24     1887.02    183.99 o 
   5  -4   7      740.96      742.61     87.07 o 
   6  -4   7     1445.73     1104.77    137.55 o 
   7  -4   7      611.95      570.20     74.35 o 
   8  -4   7      251.14      255.18     46.71 o 
   9  -4   7        1.88       48.30     33.91 o 
 -11  -3   7      355.52      282.66    128.98 o 
 -10  -3   7      537.84      543.38     90.51 o 
  -9  -3   7      275.48      275.10     50.41 o 
  -8  -3   7      429.58      351.57     55.94 o 
  -7  -3   7     1164.49     1252.34    133.03 o 
  -6  -3   7     2227.87     1796.02    174.37 o 
  -5  -3   7      237.73      296.78     65.39 o 
  -4  -3   7      169.80      193.85     32.25 o 
  -3  -3   7      871.59      843.71     71.32 o 
  -2  -3   7        2.27        9.18     13.15 o 
  -1  -3   7       58.30       76.59     13.74 o 
   0  -3   7      224.72      256.37     31.76 o 
   1  -3   7      770.66      876.24     88.31 o 
   2  -3   7      837.01      774.17     66.11 o 
   3  -3   7     1477.11     1318.84    180.81 o 
   4  -3   7      249.27      236.12     36.41 o 
   5  -3   7      638.30      624.00     75.58 o 
   6  -3   7      765.70      765.72     92.05 o 
   7  -3   7      650.72      530.49     70.97 o 
   8  -3   7      165.08      167.19     43.86 o 
   9  -3   7       21.48       14.42     79.74 o 
 -11  -2   7      166.01      121.40     42.27 o 
 -10  -2   7      204.21      146.02     79.94 o 
  -9  -2   7       93.71      113.28     30.85 o 
  -8  -2   7      452.65      402.94     58.21 o 
  -7  -2   7     1962.40     1760.29    172.26 o 
  -6  -2   7     2099.18     1839.67    177.46 o 
  -5  -2   7     1144.41     1107.04     90.83 o 
  -4  -2   7     2520.05     2296.19    173.72 o 
  -3  -2   7     5570.31     5807.13    432.27 o 
  -2  -2   7     2046.73     1959.86    150.23 o 
  -1  -2   7      581.11      444.70     41.03 o 
   0  -2   7       14.63        0.00      7.42 o 
   1  -2   7     1314.54     1161.20     93.58 o 
   2  -2   7     1276.96     1138.24     93.34 o 
   3  -2   7      135.34      119.27     22.19 o 
   4  -2   7        9.08        4.71     14.61 o 
   5  -2   7       97.04      124.24     29.19 o 
   6  -2   7      297.30      348.29     50.87 o 
   7  -2   7        5.89       44.56     24.44 o 
   8  -2   7        0.27       34.63     29.43 o 
   9  -2   7        2.51       88.91     75.75 o 
 -12  -1   7      241.12      218.05     48.76 o 
 -11  -1   7       37.84       66.83    105.46 o 
 -10  -1   7        0.30       10.68     27.71 o 
  -9  -1   7        8.98        9.97     24.25 o 
  -8  -1   7       70.01      121.23     31.72 o 
  -7  -1   7      111.95      154.03     33.74 o 
  -6  -1   7        3.19        0.00     15.72 o 
  -5  -1   7        6.46       10.06      9.33 o 
  -4  -1   7       62.46       75.97     13.61 o 
  -3  -1   7      134.23      152.36     26.77 o 
  -2  -1   7       66.80       64.42     12.56 o 
  -1  -1   7       66.27       81.38     13.59 o 
   0  -1   7      352.24      272.13     29.18 o 
   1  -1   7     2133.44     2235.82    171.63 o 
   2  -1   7     1264.19     1122.42     92.19 o 
   3  -1   7       64.09       64.88     19.39 o 
   4  -1   7      173.20      215.82     34.82 o 
   5  -1   7     1176.38     1249.33    131.64 o 
   6  -1   7      695.00      587.83     73.84 o 
   7  -1   7        7.20       66.92     26.69 o 
   8  -1   7       47.10       59.37     32.49 o 
 -12   0   7      149.08      148.80     43.55 o 
 -11   0   7       13.44       13.79     40.87 o 
 -10   0   7       21.77       42.36     29.60 o 
  -9   0   7      195.15      248.83     65.39 o 
  -8   0   7     1011.74      837.64    135.96 o 
  -7   0   7      387.75      323.36     51.76 o 
  -6   0   7      248.36      237.08     41.03 o 
  -5   0   7     1593.94     1564.91    125.17 o 
  -4   0   7     2918.01     2779.32    212.78 o 
  -3   0   7     2801.10     2764.96    210.84 o 
  -2   0   7      567.40      428.47     41.84 o 
  -1   0   7      800.12      917.55     77.48 o 
   0   0   7     1818.81     1798.41    170.50 o 
   1   0   7      385.70      427.24     43.30 o 
   2   0   7      230.43      239.31     29.62 o 
   3   0   7       76.55       55.15     16.01 o 
   4   0   7       42.44       43.15     24.12 o 
   5   0   7        0.96       16.21     21.03 o 
   6   0   7        0.39       25.44     40.87 o 
   7   0   7        2.94       15.28     34.69 o 
   8   0   7       17.31       59.67     33.33 o 
 -11   1   7       35.71       26.47     32.41 o 
 -10   1   7       57.44       51.16     32.38 o 
  -9   1   7       14.78        9.64     25.17 o 
  -8   1   7       33.26       55.53     25.88 o 
  -7   1   7        6.47        9.88     19.92 o 
  -6   1   7       28.11       55.49     38.28 o 
  -5   1   7      164.66      169.17     32.17 o 
  -4   1   7     1201.85     1090.56     90.47 o 
  -3   1   7     1179.67     1033.31     85.41 o 
  -2   1   7      143.28      161.50     22.85 o 
  -1   1   7     2374.64     2232.46    170.63 o 
   0   1   7     3235.07     3016.35    227.48 o 
   1   1   7     1304.41     1230.05    125.47 o 
   2   1   7     1203.48     1086.55    112.45 o 
   3   1   7     1212.90     1221.11    102.59 o 
   4   1   7     2234.60     1998.08    230.45 o 
   5   1   7      640.76      857.19    255.17 o 
   6   1   7       65.14       95.96     31.69 o 
   7   1   7       71.19      125.36     38.22 o 
 -11   2   7      136.88      115.05     42.05 o 
 -10   2   7      710.11      671.79     91.11 o 
  -9   2   7      853.87      852.97    104.25 o 
  -8   2   7      296.26      404.90     62.80 o 
  -7   2   7      252.35      273.86     49.44 o 
  -6   2   7     1064.03      927.49     81.42 o 
  -5   2   7     1243.80     1246.02    103.29 o 
  -4   2   7      174.96      160.57     33.90 o 
  -3   2   7       23.61       29.45     13.71 o 
  -2   2   7      174.31      161.23     22.88 o 
  -1   2   7        7.91       10.18     11.54 o 
   0   2   7       39.00       39.77     14.35 o 
   1   2   7      175.90      198.87     28.78 o 
   2   2   7      199.28      212.18     29.97 o 
   3   2   7      342.48      303.61     39.21 o 
   4   2   7      379.40      402.09    101.27 o 
   5   2   7      104.00       67.70     33.89 o 
   6   2   7       19.29       64.72     60.21 o 
   7   2   7      168.19      207.38     49.24 o 
 -11   3   7       25.12       71.15     39.61 o 
 -10   3   7      186.14      163.41     43.20 o 
  -9   3   7      285.97      198.09     54.22 o 
  -8   3   7      165.75      226.49     44.78 o 
  -7   3   7      672.41      565.37     75.69 o 
  -6   3   7     1118.95     1166.44     99.54 o 
  -5   3   7     1260.52     1134.97     96.59 o 
  -4   3   7      410.64      442.23     62.86 o 
  -3   3   7      504.16      531.28     52.95 o 
  -2   3   7     1041.36     1066.69     93.35 o 
  -1   3   7     1539.81     1484.41    120.17 o 
   0   3   7      237.70      227.61     31.09 o 
   1   3   7        8.24       13.04     15.60 o 
   2   3   7      234.83      276.00     37.70 o 
   3   3   7      636.44      600.28     60.26 o 
   4   3   7       99.18       45.05     48.64 o 
   5   3   7        9.97       13.43     28.33 o 
   6   3   7       19.83      122.22     41.81 o 
 -10   4   7       81.03       98.45     40.33 o 
  -9   4   7       52.20      122.82     51.43 o 
  -8   4   7       10.43       39.49     26.50 o 
  -7   4   7        9.08       26.70     56.82 o 
  -6   4   7       51.78       70.82     25.79 o 
  -5   4   7        2.78        5.31     19.39 o 
  -4   4   7        0.38       16.52     15.57 o 
  -3   4   7        1.17        8.38     15.81 o 
  -2   4   7      160.45      232.39     31.71 o 
  -1   4   7       48.62       47.45     17.05 o 
   0   4   7        0.48        0.00     22.23 o 
   1   4   7       12.58       23.60     19.68 o 
   2   4   7      229.37      218.84     34.53 o 
   3   4   7      198.96      174.64     33.05 o 
   4   4   7       13.41       50.93     34.62 o 
   5   4   7       16.15       43.06     67.38 o 
 -10   5   7       73.01       81.93     43.15 o 
  -9   5   7       76.36       51.12     38.04 o 
  -8   5   7      107.87      142.87     43.58 o 
  -7   5   7      447.85      510.70     56.07 o 
  -6   5   7      683.85      807.99     99.19 o 
  -5   5   7      166.01      194.39     31.71 o 
  -4   5   7      441.09      479.39     52.12 o 
  -3   5   7      877.43      881.95    121.70 o 
  -2   5   7      536.51      612.03     62.01 o 
  -1   5   7      218.97      265.07     37.10 o 
   0   5   7      127.21      149.89     27.52 o 
   1   5   7      241.30      193.95     36.16 o 
   2   5   7      152.44      112.31     34.09 o 
   3   5   7       26.51        6.88     29.78 o 
   4   5   7        9.04      100.47     51.83 o 
  -9   6   7       27.36       16.28     35.64 o 
  -8   6   7       27.58        0.00     47.45 o 
  -7   6   7       12.24        2.54     24.37 o 
  -6   6   7       18.56       31.55     22.65 o 
  -5   6   7       12.30       14.55     24.23 o 
  -4   6   7      147.10      173.45     35.23 o 
  -3   6   7      232.27      209.96     43.26 o 
  -2   6   7      162.14      177.85     34.67 o 
  -1   6   7      101.31       85.45     26.15 o 
   0   6   7      276.94      310.43     50.04 o 
   1   6   7      389.77      321.65     50.58 o 
   2   6   7      156.37      181.78     41.86 o 
  -7   7   7      145.87      147.01     43.06 o 
  -6   7   7       81.16       88.49     31.52 o 
  -5   7   7       79.45       50.04     30.13 o 
  -4   7   7      196.17      208.15     38.49 o 
  -3   7   7      117.10      210.34     51.03 o 
  -2   7   7       16.98       50.83     56.82 o 
  -1   7   7        0.09       15.15     35.88 o 
   0   7   7        0.06        4.45     26.05 o 
   0 -13   8       42.71       94.89     58.61 o 
   1 -13   8       53.77       66.58     55.82 o 
   2 -13   8       54.93      139.15     67.38 o 
  -3 -12   8       82.78      155.10     54.62 o 
  -2 -12   8       54.15       27.24     28.55 o 
  -1 -12   8       59.31       54.01     29.41 o 
   0 -12   8       17.34        0.00     41.47 o 
   1 -12   8        1.60        0.00     40.67 o 
   2 -12   8        6.53        0.00     50.64 o 
   3 -12   8      102.59       91.70     57.02 o 
   4 -12   8       76.59      180.22     69.38 o 
   5 -12   8      129.90      238.43     70.97 o 
  -5 -11   8      117.09      165.46     53.83 o 
  -4 -11   8      101.68      128.78     50.64 o 
  -3 -11   8      315.80      348.47     73.76 o 
  -2 -11   8      556.37      541.72     69.50 o 
  -1 -11   8      448.57      396.42     56.31 o 
   0 -11   8      117.82      106.03     37.88 o 
   1 -11   8      185.09      142.34     55.82 o 
   2 -11   8      211.74      259.16     72.57 o 
   3 -11   8      168.07      216.10     70.97 o 
   4 -11   8       11.93       32.30     43.86 o 
   5 -11   8        2.95        0.00     39.87 o 
   6 -11   8        4.97        9.17     43.86 o 
  -6 -10   8       17.35       60.60     39.87 o 
  -5 -10   8       10.35      104.86     43.46 o 
  -4 -10   8       46.88       29.11     36.28 o 
  -3 -10   8      117.39      137.95     48.24 o 
  -2 -10   8      196.55      265.52     42.41 o 
  -1 -10   8       33.92       60.05     24.04 o 
   0 -10   8       29.92       45.85     23.17 o 
   1 -10   8      130.99      121.21     49.84 o 
   2 -10   8      296.70      282.68     71.37 o 
   3 -10   8       88.70      140.74     53.83 o 
   4 -10   8       22.10       80.54     45.45 o 
   5 -10   8      207.98      251.98     66.58 o 
   6 -10   8      223.44      202.54     61.80 o 
   7 -10   8       78.83       97.29     47.45 o 
  -8  -9   8       74.10       28.71     55.82 o 
  -7  -9   8      132.46      115.63     51.43 o 
  -6  -9   8       42.19       30.30     38.67 o 
  -5  -9   8       13.76        0.00     29.11 o 
  -4  -9   8      120.03      237.23     57.81 o 
  -3  -9   8      202.53      277.09     41.55 o 
  -2  -9   8       84.37      113.49     26.31 o 
  -1  -9   8       38.87       50.07     21.12 o 
   0  -9   8      128.55      139.36     29.29 o 
   1  -9   8      109.88      201.35     52.23 o 
   2  -9   8       13.63       34.69     35.49 o 
   3  -9   8       34.43        6.38     33.89 o 
   4  -9   8        3.25       35.88     35.09 o 
   5  -9   8       15.53       39.07     36.68 o 
   6  -9   8        2.48       17.14     38.28 o 
   7  -9   8        0.85        0.00     35.88 o 
   8  -9   8        0.23       30.50     31.38 o 
  -8  -8   8        3.53       55.42     54.62 o 
  -7  -8   8        0.41        0.00     31.50 o 
  -6  -8   8        8.16        0.00     30.30 o 
  -5  -8   8        0.16       44.26     30.30 o 
  -4  -8   8      199.08      232.45     57.41 o 
  -3  -8   8      299.15      359.39     47.45 o 
  -2  -8   8       53.14       57.69     20.16 o 
  -1  -8   8       54.21       84.53     38.67 o 
   0  -8   8      779.51      983.58    101.47 o 
   1  -8   8      579.71      598.46     99.28 o 
   2  -8   8      252.83      332.52     68.98 o 
   3  -8   8       89.98      116.05     34.29 o 
   4  -8   8      571.77      516.73     93.30 o 
   5  -8   8     1283.71     1098.04    167.46 o 
   6  -8   8      239.06      162.04     48.64 o 
   7  -8   8      207.10      171.30     46.62 o 
   8  -8   8      204.35      190.94     42.15 o 
  -9  -7   8      313.62      214.11     67.78 o 
  -8  -7   8      294.70      220.88     70.57 o 
  -7  -7   8      109.05       88.51     39.47 o 
  -6  -7   8      372.02      255.57     62.60 o 
  -5  -7   8      626.61      537.86    100.47 o 
  -4  -7   8      612.94      618.00    106.85 o 
  -3  -7   8      327.18      374.52     46.64 o 
  -2  -7   8      251.40      314.57     36.00 o 
  -1  -7   8       79.55      105.61     20.60 o 
   0  -7   8        0.25       26.92     15.25 o 
   1  -7   8        4.73       41.35     33.09 o 
   2  -7   8      256.90      420.98     59.10 o 
   3  -7   8      167.67      167.46     34.39 o 
   4  -7   8     1213.73      921.02    141.14 o 
   5  -7   8      694.86      483.32    159.88 o 
   6  -7   8      130.66      100.28     45.25 o 
   7  -7   8      363.79      254.67     50.52 o 
   8  -7   8      365.11      222.90     51.67 o 
   9  -7   8      389.07      344.70    123.20 o 
 -10  -6   8       12.03        0.00     54.62 o 
  -9  -6   8      166.61      204.75     51.23 o 
  -8  -6   8       27.78       36.56     30.26 o 
  -7  -6   8       55.12       39.20     27.58 o 
  -6  -6   8      545.59      594.56     79.28 o 
  -5  -6   8     1455.50     1485.74    153.19 o 
  -4  -6   8     2202.53     2243.79    213.55 o 
  -3  -6   8      760.00      726.45    104.31 o 
  -2  -6   8     1774.97     1892.80    145.94 o 
  -1  -6   8     2273.73     2584.75    195.81 o 
   0  -6   8     2343.03     2712.02    207.21 o 
   1  -6   8      391.15      410.80     42.73 o 
   2  -6   8       48.03       55.62     23.15 o 
   3  -6   8      574.42      576.72     71.27 o 
   4  -6   8        9.63       32.14     35.09 o 
   5  -6   8       16.78       43.73     24.61 o 
   6  -6   8       11.67        9.54     22.70 o 
   7  -6   8        0.26        0.00     36.08 o 
   8  -6   8        0.02       49.18     35.46 o 
   9  -6   8       12.19       38.28     40.27 o 
 -10  -5   8      118.42       74.73     65.39 o 
  -9  -5   8       59.31       92.47     38.05 o 
  -8  -5   8       35.79       35.46     36.28 o 
  -7  -5   8        3.03       23.38     24.32 o 
  -6  -5   8       67.82       59.35     39.07 o 
  -5  -5   8      213.32      198.46     37.72 o 
  -4  -5   8      262.07      280.16     34.14 o 
  -3  -5   8        0.64       23.98     12.91 o 
  -2  -5   8      636.46      748.67     65.88 o 
  -1  -5   8      614.81      646.40     58.65 o 
   0  -5   8      951.31     1053.03     86.16 o 
   1  -5   8       14.46        0.33     12.00 o 
   2  -5   8      952.12      832.68     91.86 o 
   3  -5   8     1829.04     1551.98    156.79 o 
   4  -5   8      683.86      661.76     79.35 o 
   5  -5   8      239.00      256.12     42.31 o 
   6  -5   8      315.67      292.60     48.38 o 
   7  -5   8      535.69      426.46     64.33 o 
   8  -5   8      212.53      263.33     50.65 o 
   9  -5   8        1.59       44.51     37.48 o 
 -11  -4   8      125.17      142.42     47.21 o 
 -10  -4   8      185.57      172.70     46.36 o 
  -9  -4   8       93.66       31.67     30.93 o 
  -8  -4   8        6.47       27.54     35.88 o 
  -7  -4   8      125.80      136.89     36.30 o 
  -6  -4   8     1287.63     1181.25    127.60 o 
  -5  -4   8       40.96       46.70     20.93 o 
  -4  -4   8      532.01      540.36     60.97 o 
  -3  -4   8      521.16      544.81     50.69 o 
  -2  -4   8     1945.50     1891.08    159.57 o 
  -1  -4   8     1183.33     1109.03     90.82 o 
   0  -4   8      159.56      133.45     31.92 o 
   1  -4   8      503.94      608.57     55.97 o 
   2  -4   8      446.27      491.57     61.50 o 
   3  -4   8      186.20      155.78     30.36 o 
   4  -4   8        2.26        0.00     17.45 o 
   5  -4   8       16.34       40.13     21.93 o 
   6  -4   8        0.82        5.85     25.92 o 
   7  -4   8       10.53       19.33     26.21 o 
   8  -4   8        3.08       17.20     25.84 o 
   9  -4   8        0.90        5.10     29.82 o 
 -11  -3   8       52.66       74.14     36.78 o 
 -10  -3   8       10.88       29.86     35.49 o 
  -9  -3   8        7.02        8.00     27.48 o 
  -8  -3   8      207.38      167.73     57.81 o 
  -7  -3   8       61.49       76.17     28.18 o 
  -6  -3   8        0.21        5.17     20.53 o 
  -5  -3   8        0.25       28.64     18.17 o 
  -4  -3   8      232.70      290.62     56.94 o 
  -3  -3   8      796.84      820.73     74.57 o 
  -2  -3   8     1702.81     1706.23    132.05 o 
  -1  -3   8      260.92      221.09     26.28 o 
   0  -3   8      222.49      220.57     26.70 o 
   1  -3   8     1943.63     1636.47    157.48 o 
   2  -3   8     2875.86     2423.30    231.27 o 
   3  -3   8     1408.62     1293.69    135.21 o 
   4  -3   8      347.56      315.08     47.94 o 
   5  -3   8     1184.51      966.97    108.63 o 
   6  -3   8     1839.36     1367.07    142.20 o 
   7  -3   8      473.77      418.17     91.50 o 
   8  -3   8      103.65      106.14     33.90 o 
 -11  -2   8      376.25      361.52     62.95 o 
 -10  -2   8      114.06      120.01     38.14 o 
  -9  -2   8      332.26      256.50     48.58 o 
  -8  -2   8      695.08      754.39    112.44 o 
  -7  -2   8      925.03      871.06    102.53 o 
  -6  -2   8      907.49      942.42    117.82 o 
  -5  -2   8      354.48      353.21     35.48 o 
  -4  -2   8     1167.01     1327.65    106.58 o 
  -3  -2   8     1172.34     1116.17     91.26 o 
  -2  -2   8      679.72      624.29     55.08 o 
  -1  -2   8      316.87      329.24     34.09 o 
   0  -2   8      108.06      117.12     18.41 o 
   1  -2   8        8.56        0.00     10.29 o 
   2  -2   8       68.87       75.60     43.46 o 
   3  -2   8       82.24       69.63     19.89 o 
   4  -2   8      126.66      124.21     27.40 o 
   5  -2   8      862.40      824.85     96.76 o 
   6  -2   8      640.57      529.77     96.09 o 
   7  -2   8      144.37      163.13     37.25 o 
   8  -2   8      120.34      153.39     40.86 o 
 -11  -1   8        2.43        0.00     64.79 o 
 -10  -1   8        7.35        0.00     44.85 o 
  -9  -1   8      102.69       57.75     29.88 o 
  -8  -1   8      621.76      515.67     70.83 o 
  -7  -1   8     1188.69     1059.89    117.50 o 
  -6  -1   8      207.25      171.88     36.15 o 
  -5  -1   8      690.91      590.06     53.25 o 
  -4  -1   8     3900.12     3717.62    278.07 o 
  -3  -1   8     4786.91     4232.59    315.81 o 
  -2  -1   8     1077.84     1031.82     84.01 o 
  -1  -1   8      742.98      671.20     59.88 o 
   0  -1   8     2369.64     2346.25    180.79 o 
   1  -1   8     1651.16     1689.47    134.96 o 
   2  -1   8      177.53      157.05     23.38 o 
   3  -1   8       86.76       94.48     25.48 o 
   4  -1   8      366.64      437.02     60.66 o 
   5  -1   8      273.41      327.56    112.04 o 
   6  -1   8       33.57       57.06     29.50 o 
   7  -1   8        0.56       37.08     37.28 o 
   8  -1   8        7.65       43.12     32.89 o 
 -11   0   8       85.44      153.37     49.84 o 
 -10   0   8      154.41      129.92     37.17 o 
  -9   0   8      400.97      407.85     81.14 o 
  -8   0   8       41.42       99.85     40.07 o 
  -7   0   8        3.49        0.00     20.65 o 
  -6   0   8        4.37       10.97     18.96 o 
  -5   0   8        3.45        0.00     15.31 o 
  -4   0   8      106.94       89.85     19.75 o 
  -3   0   8      146.05      147.24     24.16 o 
  -2   0   8        5.24       24.36     15.14 o 
  -1   0   8      304.03      272.05     41.86 o 
   0   0   8      295.35      416.32     44.13 o 
   1   0   8       60.18       80.05     20.94 o 
   2   0   8       87.80       85.85     19.81 o 
   3   0   8      122.09      171.19     54.82 o 
   4   0   8      765.09      836.08    147.92 o 
   5   0   8      231.02      277.52     45.41 o 
   6   0   8       34.40       18.94     75.16 o 
   7   0   8       27.65       41.27     32.16 o 
 -11   1   8        0.69       24.31     36.78 o 
 -10   1   8      170.87      201.32     47.51 o 
  -9   1   8      391.47      500.15     75.95 o 
  -8   1   8      240.41      244.32     48.28 o 
  -7   1   8       94.37      152.19     35.44 o 
  -6   1   8      335.80      443.97     90.51 o 
  -5   1   8     1502.64     1404.51    117.23 o 
  -4   1   8      797.42      956.86     84.14 o 
  -3   1   8      320.73      309.02     36.00 o 
  -2   1   8      729.52      692.26     62.82 o 
  -1   1   8      853.33      748.37     68.25 o 
   0   1   8     1700.44     1636.12    132.21 o 
   1   1   8        6.28        4.11     14.29 o 
   2   1   8       39.11       71.76     21.33 o 
   3   1   8      200.07      189.09     75.75 o 
   4   1   8      103.24       56.06     44.26 o 
   5   1   8       19.22       99.06     33.02 o 
   6   1   8        5.00        7.63     36.68 o 
   7   1   8        1.78        0.00     39.67 o 
 -11   2   8      107.74      105.33     43.67 o 
 -10   2   8      110.12       94.55     38.79 o 
  -9   2   8      135.71      123.78     72.37 o 
  -8   2   8       87.83       85.85     32.12 o 
  -7   2   8       17.46       19.33     23.84 o 
  -6   2   8       13.60       12.27     20.98 o 
  -5   2   8      133.82      166.35     26.19 o 
  -4   2   8        6.17       17.59     15.92 o 
  -3   2   8      167.99      152.57     24.43 o 
  -2   2   8      396.63      429.43     46.73 o 
  -1   2   8     1187.81     1076.80     92.26 o 
   0   2   8      370.85      491.76     52.71 o 
   1   2   8        3.61       13.51     20.57 o 
   2   2   8      532.53      585.18     74.59 o 
   3   2   8      973.00      973.68    131.97 o 
   4   2   8      357.13      389.67     67.78 o 
   5   2   8       80.23       82.84     40.47 o 
   6   2   8      120.98      170.54     74.36 o 
 -10   3   8      388.00      443.96    121.21 o 
  -9   3   8      404.12      407.31     69.02 o 
  -8   3   8      139.37      167.82     43.06 o 
  -7   3   8      538.76      600.48     81.59 o 
  -6   3   8     1077.50     1026.46     90.68 o 
  -5   3   8      661.63      566.95     93.97 o 
  -4   3   8      269.13      325.61     40.51 o 
  -3   3   8      360.93      401.65     45.61 o 
  -2   3   8      480.80      490.39     51.87 o 
  -1   3   8       81.32       70.02     35.84 o 
   0   3   8       40.47       57.74     18.67 o 
   1   3   8        6.67       25.92     18.68 o 
   2   3   8       17.06       22.27     21.53 o 
   3   3   8       40.72       40.90     31.90 o 
   4   3   8       48.34       81.22     36.72 o 
   5   3   8       34.57       18.92     33.91 o 
 -10   4   8       21.78       77.26     39.11 o 
  -9   4   8       11.01        0.00     33.80 o 
  -8   4   8        2.76        0.00     26.71 o 
  -7   4   8      317.76      339.55     59.13 o 
  -6   4   8      506.23      398.39     46.38 o 
  -5   4   8      154.05      165.24     29.40 o 
  -4   4   8      314.88      265.51     59.01 o 
  -3   4   8      938.55      928.43     83.80 o 
  -2   4   8      787.92      795.32     75.16 o 
  -1   4   8      285.20      304.48     39.50 o 
   0   4   8      138.17      201.87     32.53 o 
   1   4   8      322.62      325.61     65.94 o 
   2   4   8      322.49      282.93     42.87 o 
   3   4   8       29.87      127.42     61.80 o 
   4   4   8        0.49        1.59     56.22 o 
  -9   5   8       38.13      117.90     46.01 o 
  -8   5   8      113.20       97.91     39.59 o 
  -7   5   8       39.60       33.50     68.58 o 
  -6   5   8       15.05       36.61     21.06 o 
  -5   5   8        1.15       40.51     22.02 o 
  -4   5   8        0.64       27.71     21.29 o 
  -3   5   8       13.33       27.56     19.86 o 
  -2   5   8        0.14        6.38     28.48 o 
  -1   5   8       11.86       63.65     21.37 o 
   0   5   8       31.74       34.88     23.25 o 
   1   5   8       38.91       56.05     30.75 o 
   2   5   8       26.89       23.45     30.70 o 
  -7   6   8       55.08       89.53     45.25 o 
  -6   6   8       17.56       50.66     29.13 o 
  -5   6   8       39.30        1.54     34.09 o 
  -4   6   8      317.92      304.98     49.04 o 
  -3   6   8      268.78      375.19     81.74 o 
  -2   6   8       68.55      131.60     33.09 o 
  -1   6   8       41.78       85.03     26.50 o 
   0   6   8      187.47      203.81     39.00 o 
  -3 -12   9        6.05       70.17     43.06 o 
  -2 -12   9       48.54       87.32     45.85 o 
  -1 -12   9       75.12       92.29     33.99 o 
   0 -12   9       12.62        0.00     46.25 o 
   1 -12   9       32.61      109.25     51.43 o 
   2 -12   9      124.37      132.37     62.20 o 
   3 -12   9      112.89      175.03     65.39 o 
   4 -12   9       31.20       30.70     56.62 o 
  -5 -11   9       45.46      122.40     51.03 o 
  -4 -11   9       60.97       34.29     39.47 o 
  -3 -11   9      145.01      187.39     55.42 o 
  -2 -11   9      135.77      183.45     37.21 o 
  -1 -11   9      105.44       72.34     54.22 o 
   0 -11   9      148.09       27.11     45.45 o 
   1 -11   9       51.15       42.26     44.66 o 
   2 -11   9        0.58       63.39     46.25 o 
   3 -11   9        1.27       56.62     45.05 o 
   4 -11   9        3.08        0.00     47.45 o 
   5 -11   9       46.01       21.13     47.05 o 
   6 -11   9      138.97      233.24     64.19 o 
  -6 -10   9       32.20       15.95     31.10 o 
  -5 -10   9       45.22       11.96     36.68 o 
  -4 -10   9      221.35      227.26     61.80 o 
  -3 -10   9      651.83      603.25    106.46 o 
  -2 -10   9      433.59      516.01     65.10 o 
  -1 -10   9      360.07      377.05     54.76 o 
   0 -10   9      928.23      867.19    139.95 o 
   1 -10   9     1055.88     1120.77    173.44 o 
   2 -10   9      829.93      843.67    139.15 o 
   3 -10   9      270.03      352.46     76.55 o 
   4 -10   9      236.30      182.21     60.21 o 
   5 -10   9      153.20      155.90     54.62 o 
   6 -10   9       63.66      106.85     45.05 o 
   7 -10   9        1.69       30.30     35.49 o 
  -7  -9   9       52.44       82.93     40.67 o 
  -6  -9   9       14.38       59.01     38.28 o 
  -5  -9   9        4.66       17.14     33.49 o 
  -4  -9   9        3.30        0.00     31.50 o 
  -3  -9   9       69.37      200.95     52.23 o 
  -2  -9   9       14.79       34.06     31.50 o 
  -1  -9   9      217.81      288.14     42.83 o 
   0  -9   9      205.70      221.28     52.63 o 
   1  -9   9      217.10      202.15     52.63 o 
   2  -9   9      212.97      221.68     53.83 o 
   3  -9   9       80.99       70.57     37.08 o 
   4  -9   9      473.02      438.58     85.72 o 
   5  -9   9      456.59      446.16     87.72 o 
   6  -9   9      253.00      232.85     66.98 o 
   7  -9   9       50.66       73.36     39.07 o 
  -8  -8   9      250.93      182.61     63.39 o 
  -7  -8   9      102.37       92.10     43.86 o 
  -6  -8   9       26.21       20.73     33.89 o 
  -5  -8   9      419.15      436.99     88.11 o 
  -4  -8   9      423.96      484.03     94.89 o 
  -3  -8   9      182.05      214.52     56.22 o 
  -2  -8   9       15.14        2.78     20.93 o 
  -1  -8   9       38.59       83.04     37.88 o 
   0  -8   9      779.15      981.46    101.87 o 
   1  -8   9      114.17       94.49     35.09 o 
   2  -8   9       96.14      114.44     32.09 o 
   3  -8   9      147.96      130.53     89.31 o 
   4  -8   9       40.07       34.12     28.81 o 
   5  -8   9       34.47       44.39     28.89 o 
   6  -8   9        1.45       16.35     41.27 o 
   7  -8   9        0.18       20.03     35.87 o 
   8  -8   9        6.28       40.80     38.51 o 
  -9  -7   9       13.64        0.00     43.46 o 
  -8  -7   9        1.90       11.56     40.67 o 
  -7  -7   9       52.50       10.37     37.88 o 
  -6  -7   9       14.36        3.59     32.30 o 
  -5  -7   9       88.11      108.93     32.20 o 
  -4  -7   9       31.20       22.48     22.56 o 
  -3  -7   9       16.59       61.67     24.75 o 
  -2  -7   9        0.87       35.25     25.05 o 
  -1  -7   9      743.00      933.43     82.54 o 
   0  -7   9      564.54      706.73     66.68 o 
   1  -7   9       13.00        8.91     20.46 o 
   2  -7   9       38.71       43.60     25.41 o 
   3  -7   9      380.82      373.75    119.61 o 
   4  -7   9      353.77      334.21    121.81 o 
   5  -7   9      202.88      171.08     40.54 o 
   6  -7   9       66.02       70.01     32.90 o 
   7  -7   9      369.07      277.23     53.36 o 
   8  -7   9      322.84      210.82     48.42 o 
 -10  -6   9      194.54      165.07     73.76 o 
  -9  -6   9      285.19      266.73    105.46 o 
  -8  -6   9      117.13      136.63     40.81 o 
  -7  -6   9      291.61      444.03    105.06 o 
  -6  -6   9      756.79      680.42     87.90 o 
  -5  -6   9     1216.58     1161.98    126.60 o 
  -4  -6   9      361.58      415.89     59.25 o 
  -3  -6   9      492.64      546.29     62.04 o 
  -2  -6   9      670.46      726.22     65.74 o 
  -1  -6   9      412.36      378.84     40.89 o 
   0  -6   9      275.44      317.83     55.93 o 
   1  -6   9      187.32      151.87     31.16 o 
   2  -6   9       39.09       36.64     35.29 o 
   3  -6   9       51.27       63.43     21.85 o 
   4  -6   9        0.26       30.49     22.13 o 
   5  -6   9       16.06       42.00     26.36 o 
   6  -6   9       47.07       81.51     32.60 o 
   7  -6   9      238.65      212.50     46.54 o 
   8  -6   9      173.60      198.12     85.12 o 
 -10  -5   9       12.04       19.27     35.16 o 
  -9  -5   9        4.98        0.00     27.50 o 
  -8  -5   9        3.67       24.49     28.00 o 
  -7  -5   9       18.22       31.71     50.04 o 
  -6  -5   9      511.63      528.89     72.43 o 
  -5  -5   9      202.76      172.38     49.44 o 
  -4  -5   9      349.96      422.83     42.52 o 
  -3  -5   9     1551.31     1451.85    114.14 o 
  -2  -5   9     3069.00     2805.63    212.84 o 
  -1  -5   9     2789.81     2499.73    189.58 o 
   0  -5   9      879.32      916.88     79.20 o 
   1  -5   9      897.69      720.26     81.46 o 
   2  -5   9     1530.50     1507.64    155.29 o 
   3  -5   9     1021.74      999.29    109.06 o 
   4  -5   9       21.08       23.02     19.53 o 
   5  -5   9        0.55       32.07     22.70 o 
   6  -5   9       99.40      110.99     42.26 o 
   7  -5   9       65.92       96.59     33.77 o 
   8  -5   9        1.30       56.33     31.90 o 
 -10  -4   9      192.46      200.58     83.93 o 
  -9  -4   9       72.53       85.83     37.58 o 
  -8  -4   9      311.77      359.37     84.33 o 
  -7  -4   9      330.89      359.93    108.45 o 
  -6  -4   9      339.50      284.46     48.44 o 
  -5  -4   9      245.55      224.03     41.00 o 
  -4  -4   9        8.04       11.87     11.91 o 
  -3  -4   9        0.62        0.00     10.94 o 
  -2  -4   9      205.72      216.79     36.91 o 
  -1  -4   9      200.76      250.76     29.76 o 
   0  -4   9      173.22      153.23     22.32 o 
   1  -4   9      738.34      861.85     97.41 o 
   2  -4   9      949.56      980.59    182.21 o 
   3  -4   9      385.30      274.49     44.11 o 
   4  -4   9        8.57       39.67     20.62 o 
   5  -4   9      274.92      271.76     46.10 o 
   6  -4   9      579.01      478.62     77.75 o 
   7  -4   9      163.36      118.61     36.68 o 
   8  -4   9       11.37       36.77     30.21 o 
 -11  -3   9      157.48      138.31     43.85 o 
 -10  -3   9       56.31      116.91     39.59 o 
  -9  -3   9       62.72       37.27     32.30 o 
  -8  -3   9      516.70      451.52     69.31 o 
  -7  -3   9      575.12      511.58     71.64 o 
  -6  -3   9      143.37      146.45     40.67 o 
  -5  -3   9       82.22       77.72     24.81 o 
  -4  -3   9      406.50      479.77     47.83 o 
  -3  -3   9     2178.11     2170.13    205.51 o 
  -2  -3   9      453.77      497.03     55.67 o 
  -1  -3   9      181.47      163.16     23.07 o 
   0  -3   9      352.55      426.74     44.46 o 
   1  -3   9     1079.00      895.98     77.89 o 
   2  -3   9      253.27      235.02     38.38 o 
   3  -3   9       10.00       16.34     16.08 o 
   4  -3   9       21.97       34.77     20.83 o 
   5  -3   9       10.54        0.00     21.61 o 
   6  -3   9        0.49        5.93     25.53 o 
   7  -3   9       20.38       65.75     28.67 o 
   8  -3   9        3.84        1.54     27.78 o 
 -11  -2   9       28.26       51.35     39.70 o 
 -10  -2   9       27.45       18.34     30.37 o 
  -9  -2   9       40.38       66.14     35.48 o 
  -8  -2   9       33.11       99.09     41.86 o 
  -7  -2   9        3.45       28.08     21.05 o 
  -6  -2   9       41.58       73.66     27.53 o 
  -5  -2   9      155.21       80.59     27.28 o 
  -4  -2   9       50.29       62.02     15.17 o 
  -3  -2   9       55.67       89.65     16.92 o 
  -2  -2   9       15.94        0.00     18.16 o 
  -1  -2   9      106.76      102.57     18.61 o 
   0  -2   9      501.21      567.44     53.65 o 
   1  -2   9     1203.26     1196.42    100.05 o 
   2  -2   9      115.39      137.76     28.03 o 
   3  -2   9      222.16      267.78     64.59 o 
   4  -2   9      449.87      468.55     64.91 o 
   5  -2   9      690.33      605.21     79.71 o 
   6  -2   9      244.06      362.91     56.42 o 
   7  -2   9       17.54       39.52     32.90 o 
 -11  -1   9       20.34       48.50     32.97 o 
 -10  -1   9      104.93       53.15     65.39 o 
  -9  -1   9      695.50      630.80     87.61 o 
  -8  -1   9      908.15      918.47    109.69 o 
  -7  -1   9      224.82      257.79    121.01 o 
  -6  -1   9      129.09       90.28     29.41 o 
  -5  -1   9      779.62      781.31     68.85 o 
  -4  -1   9      744.87      806.89     85.50 o 
  -3  -1   9      583.25      614.11     63.13 o 
  -2  -1   9       92.40      117.50     20.53 o 
  -1  -1   9      658.53      579.59     56.11 o 
   0  -1   9      664.35      756.38     67.36 o 
   1  -1   9      334.35      348.13     40.60 o 
   2  -1   9       38.63       85.82     24.75 o 
   3  -1   9        6.09        8.28     20.81 o 
   4  -1   9        6.94       23.18     22.87 o 
   5  -1   9       65.50       85.24     31.18 o 
   6  -1   9       88.53       80.22     31.85 o 
   7  -1   9       51.29      132.49     70.77 o 
 -11   0   9       39.28       44.28     66.98 o 
 -10   0   9        0.28        0.00     57.02 o 
  -9   0   9       10.84       38.23     30.39 o 
  -8   0   9       51.06      130.43     36.36 o 
  -7   0   9       21.26       28.19     22.47 o 
  -6   0   9      531.14      610.74    143.14 o 
  -5   0   9      949.95      959.87    120.41 o 
  -4   0   9      543.28      485.03     50.94 o 
  -3   0   9      305.94      286.36     47.58 o 
  -2   0   9      805.33      736.53     86.85 o 
  -1   0   9     2227.94     2176.26    168.10 o 
   0   0   9     2179.70     2199.30    171.60 o 
   1   0   9      202.10      246.45     33.01 o 
   2   0   9      192.95      235.29     40.98 o 
   3   0   9      699.46      824.78     98.08 o 
   4   0   9      574.36      606.07    168.06 o 
   5   0   9       52.00       77.98     33.40 o 
   6   0   9        0.71       33.17     32.42 o 
 -10   1   9      495.24      460.28     75.59 o 
  -9   1   9      559.49      623.99     90.14 o 
  -8   1   9      161.57      194.60     43.55 o 
  -7   1   9      119.15      151.90     43.86 o 
  -6   1   9      170.13      259.70     48.80 o 
  -5   1   9      107.16      130.83     25.94 o 
  -4   1   9        1.33       26.64     15.99 o 
  -3   1   9      169.04      173.17     27.87 o 
  -2   1   9       27.25        0.00     16.29 o 
  -1   1   9      263.35      252.81     35.14 o 
   0   1   9      128.50      128.28     63.00 o 
   1   1   9        1.71       14.75     17.16 o 
   2   1   9      116.79      229.14     44.06 o 
   3   1   9      169.16      235.92     45.62 o 
   4   1   9       88.03      159.95     40.39 o 
   5   1   9       10.93       30.11     27.85 o 
 -10   2   9      191.89      273.76     64.59 o 
  -9   2   9       87.78       10.63     35.10 o 
  -8   2   9       18.82       11.40     31.11 o 
  -7   2   9      312.80      280.74     51.63 o 
  -6   2   9      759.09      809.73    127.19 o 
  -5   2   9      413.98      465.10     51.31 o 
  -4   2   9       34.61       39.70     19.82 o 
  -3   2   9      202.58      238.76     40.05 o 
  -2   2   9      941.61      952.34     85.94 o 
  -1   2   9      223.94      274.00     36.73 o 
   0   2   9      106.71      155.36     28.13 o 
   1   2   9       77.06      103.30     25.16 o 
   2   2   9      183.36      126.79     66.19 o 
   3   2   9      139.84      256.92     82.33 o 
   4   2   9        0.33        0.00     33.89 o 
   5   2   9        0.21        8.56     41.86 o 
  -9   3   9       38.14       24.20     48.04 o 
  -8   3   9      127.56       80.63     53.23 o 
  -7   3   9       81.87       91.59     34.59 o 
  -6   3   9       40.26       45.36     23.20 o 
  -5   3   9        4.76        3.08     19.40 o 
  -4   3   9        0.06        5.70     22.53 o 
  -3   3   9       77.85      115.62     25.63 o 
  -2   3   9       82.64       99.06     26.57 o 
  -1   3   9       77.21       84.05     24.24 o 
   0   3   9       93.56      110.23     40.37 o 
   1   3   9      151.95      207.82     35.48 o 
   2   3   9      240.01      262.71     43.45 o 
   3   3   9       48.46       49.44     65.39 o 
  -9   4   9       75.17      126.46     45.70 o 
  -8   4   9      335.24      375.05     67.78 o 
  -7   4   9      374.66      424.00     95.29 o 
  -6   4   9      208.18      208.73     35.85 o 
  -5   4   9      135.65      119.30     28.34 o 
  -4   4   9      288.68      313.87     44.00 o 
  -3   4   9      590.87      543.18     60.10 o 
  -2   4   9      256.38      344.12     61.36 o 
  -1   4   9       28.05       21.31     39.33 o 
   0   4   9       45.00       82.84     32.87 o 
   1   4   9      100.09      138.38     32.56 o 
   2   4   9       18.49       58.02     29.40 o 
  -7   5   9        2.42       15.25     45.45 o 
  -6   5   9        9.09        0.00     22.58 o 
  -5   5   9       26.84       31.27     24.00 o 
  -4   5   9      246.38      291.13     41.46 o 
  -3   5   9      272.37      250.85     39.40 o 
  -2   5   9       95.51      173.35     35.06 o 
  -1   5   9       70.95       84.13     27.77 o 
   0   5   9      353.68      419.44     88.51 o 
  -2 -12  10       90.58      291.86     71.37 o 
  -1 -12  10       47.99        0.00     47.45 o 
   0 -12  10       15.83       33.49     51.03 o 
   1 -12  10       17.58       89.31     54.62 o 
   2 -12  10       17.87       83.33     55.82 o 
   3 -12  10        0.09       88.11     56.62 o 
  -5 -11  10        0.29       80.94     44.66 o 
  -4 -11  10       11.30       79.74     43.86 o 
  -3 -11  10       47.06       52.23     40.67 o 
  -2 -11  10       37.60       60.53     30.02 o 
  -1 -11  10       25.88      128.38     51.03 o 
   0 -11  10       30.25      108.85     49.04 o 
   1 -11  10      165.57      275.11     73.76 o 
   2 -11  10       72.83      132.37     52.23 o 
   3 -11  10       16.33       29.11     47.45 o 
   4 -11  10       12.38        0.00     43.46 o 
   5 -11  10       43.57       74.96     50.24 o 
  -6 -10  10        9.30       50.24     45.45 o 
  -5 -10  10       63.45       51.83     43.86 o 
  -4 -10  10      188.79      128.78     49.84 o 
  -3 -10  10      181.12      143.93     50.64 o 
  -2 -10  10       59.33       54.30     25.99 o 
  -1 -10  10       72.45       54.62     42.66 o 
   0 -10  10      115.32      123.20     49.04 o 
   1 -10  10       74.25      118.82     49.44 o 
   2 -10  10       62.47      111.24     47.05 o 
   3 -10  10       14.76       39.87     39.87 o 
   4 -10  10        4.73        0.00     36.28 o 
   5 -10  10        8.23       17.94     37.08 o 
   6 -10  10        5.59       34.69     39.87 o 
  -7  -9  10        1.52       51.43     43.06 o 
  -6  -9  10        0.26        0.00     35.49 o 
  -5  -9  10       74.26       50.64     41.07 o 
  -4  -9  10      189.66      154.70     49.44 o 
  -3  -9  10      126.20      154.70     49.44 o 
  -2  -9  10       88.92      115.89     28.89 o 
  -1  -9  10      463.31      506.57     62.31 o 
   0  -9  10     1092.39     1198.92    178.22 o 
   1  -9  10      759.12      751.57    123.20 o 
   2  -9  10      481.30      474.86     89.31 o 
   3  -9  10      554.08      487.62     91.30 o 
   4  -9  10      674.27      498.79     94.49 o 
   5  -9  10      314.90      194.17     58.61 o 
   6  -9  10       96.65       57.41     39.07 o 
  -8  -8  10      119.25       66.19     43.06 o 
  -7  -8  10       86.27       45.05     39.07 o 
  -6  -8  10      148.33      173.84     55.02 o 
  -5  -8  10      192.00       97.68     43.86 o 
  -4  -8  10      105.41       35.49     30.30 o 
  -3  -8  10        7.43       29.30     20.58 o 
  -2  -8  10       21.17       22.13     20.86 o 
  -1  -8  10       35.37       67.85     25.92 o 
   0  -8  10      169.02      179.93     38.88 o 
   1  -8  10      123.59      132.37     54.42 o 
   2  -8  10      197.77      209.50     41.81 o 
   3  -8  10      358.46      310.07     66.98 o 
   4  -8  10      472.11      321.41     89.91 o 
   5  -8  10      338.30      220.30     49.69 o 
   6  -8  10      123.99       69.85     37.55 o 
   7  -8  10      206.70      161.13     94.89 o 
  -9  -7  10      245.85      184.20     70.57 o 
  -8  -7  10      117.69       74.96     44.66 o 
  -7  -7  10      204.38      128.38     51.43 o 
  -6  -7  10      573.74      511.34     77.87 o 
  -5  -7  10      854.19      691.06    109.84 o 
  -4  -7  10      221.13      189.19     54.82 o 
  -3  -7  10      210.01      245.36     36.97 o 
  -2  -7  10      606.98      611.98     58.78 o 
  -1  -7  10      581.59      625.05     61.29 o 
   0  -7  10      210.79      204.23     38.61 o 
   1  -7  10       77.48       58.22     24.44 o 
   2  -7  10      141.28      153.81     43.26 o 
   3  -7  10      463.06      426.96     63.47 o 
   4  -7  10       80.19      129.61     34.62 o 
   5  -7  10        3.38       49.95     30.51 o 
   6  -7  10        3.37       55.74     55.42 o 
   7  -7  10        0.14        5.71     30.29 o 
  -9  -6  10        0.36       64.08     42.39 o 
  -8  -6  10        0.34        0.00     26.36 o 
  -7  -6  10        1.31        5.19     31.10 o 
  -6  -6  10       10.06        0.00     21.84 o 
  -5  -6  10        0.16        7.99     21.43 o 
  -4  -6  10        1.24        9.00     23.38 o 
  -3  -6  10       55.87       49.31     18.52 o 
  -2  -6  10      224.25      199.30     37.45 o 
  -1  -6  10      146.16      143.46     24.64 o 
   0  -6  10       44.23       27.74     20.77 o 
   1  -6  10       73.16      122.34     29.94 o 
   2  -6  10      518.17      379.13     56.21 o 
   3  -6  10      485.68      443.64     66.19 o 
   4  -6  10       15.53       53.75     26.19 o 
   5  -6  10       36.88       64.28     29.48 o 
   6  -6  10      216.61      239.13     82.13 o 
   7  -6  10      283.96      231.76     70.37 o 
 -10  -5  10       63.08      112.93     43.97 o 
  -9  -5  10       18.81       65.60     36.26 o 
  -8  -5  10      225.68      255.81     53.43 o 
  -7  -5  10      583.85      566.90    111.04 o 
  -6  -5  10      721.69      548.70     74.35 o 
  -5  -5  10      258.35      210.20     40.88 o 
  -4  -5  10      231.80      196.04     38.94 o 
  -3  -5  10     1240.32     1186.94    110.23 o 
  -2  -5  10      876.81      745.39     85.19 o 
  -1  -5  10      269.73      329.18     37.98 o 
   0  -5  10      138.42      120.33     29.19 o 
   1  -5  10      362.33      288.91     44.33 o 
   2  -5  10      198.33      218.50     39.89 o 
   3  -5  10      191.43      160.93     34.45 o 
   4  -5  10      163.92      186.56     37.75 o 
   5  -5  10       45.05       42.65     27.71 o 
   6  -5  10        0.09       33.40     26.41 o 
   7  -5  10       12.61       88.27     52.63 o 
 -10  -4  10       32.77       58.41     40.80 o 
  -9  -4  10        9.95        0.00     27.77 o 
  -8  -4  10        1.13        5.74     27.20 o 
  -7  -4  10       59.48       43.96     56.02 o 
  -6  -4  10      171.67      125.98     61.00 o 
  -5  -4  10       15.35       37.20     37.08 o 
  -4  -4  10      169.80      219.33     48.58 o 
  -3  -4  10     1056.30     1126.79    152.99 o 
  -2  -4  10      911.65      702.94     62.87 o 
  -1  -4  10      417.17      394.15     42.66 o 
   0  -4  10      803.59      734.82     67.16 o 
   1  -4  10     2042.11     1944.77    194.71 o 
   2  -4  10     1255.45     1156.87    123.12 o 
   3  -4  10      413.49      327.25     48.47 o 
   4  -4  10      282.95      278.15     46.43 o 
   5  -4  10      407.10      329.01     52.83 o 
   6  -4  10      320.58      293.37     52.29 o 
   7  -4  10       12.53      106.03     32.89 o 
 -10  -3  10       99.75      104.38     43.79 o 
  -9  -3  10      301.08      290.48     56.40 o 
  -8  -3  10     1058.28      894.47    111.61 o 
  -7  -3  10      402.94      402.31     64.75 o 
  -6  -3  10      354.51      432.45     93.10 o 
  -5  -3  10      627.70      601.96     81.34 o 
  -4  -3  10      448.21      463.74     46.93 o 
  -3  -3  10      337.49      296.43     34.88 o 
  -2  -3  10       27.90       20.59     17.42 o 
  -1  -3  10        2.09        0.00     12.82 o 
   0  -3  10       75.32       68.02     24.68 o 
   1  -3  10      290.56      233.38     37.72 o 
   2  -3  10       75.40       69.26     22.03 o 
   3  -3  10      194.49      235.50     43.66 o 
   4  -3  10       90.74       58.61     27.71 o 
   5  -3  10      233.41      211.64     43.54 o 
   6  -3  10       71.80       43.39     58.61 o 
   7  -3  10        0.52       54.11     30.36 o 
 -10  -2  10       13.81       72.31     33.89 o 
  -9  -2  10      291.62      264.29     54.82 o 
  -8  -2  10      454.20      315.30     57.31 o 
  -7  -2  10      246.62      194.78     43.81 o 
  -6  -2  10      505.52      492.95     71.24 o 
  -5  -2  10      722.95      718.64     89.60 o 
  -4  -2  10      773.69      800.74     73.27 o 
  -3  -2  10      400.91      444.71     52.76 o 
  -2  -2  10       26.92       19.14     14.17 o 
  -1  -2  10      763.62      822.58     74.53 o 
   0  -2  10      826.99      772.51     84.15 o 
   1  -2  10      437.19      511.77     67.14 o 
   2  -2  10        7.56       73.02     40.47 o 
   3  -2  10       26.11       44.03     53.43 o 
   4  -2  10      263.68      259.26     46.74 o 
   5  -2  10       22.56       82.37     28.33 o 
   6  -2  10        2.77        0.00     25.42 o 
 -10  -1  10       58.21      107.05     39.27 o 
  -9  -1  10      108.58      102.53     37.74 o 
  -8  -1  10       46.86       97.24     54.22 o 
  -7  -1  10       13.41       32.69     27.47 o 
  -6  -1  10       14.51        0.00     22.02 o 
  -5  -1  10       88.23      115.81     23.28 o 
  -4  -1  10        1.47       25.20     15.31 o 
  -3  -1  10       59.15       68.22     17.75 o 
  -2  -1  10       25.97        5.24     15.14 o 
  -1  -1  10      168.14      211.45     49.46 o 
   0  -1  10      233.74      227.13     35.87 o 
   1  -1  10       48.31       82.35     27.95 o 
   2  -1  10        2.98        3.24     21.57 o 
   3  -1  10      301.10      357.60     55.05 o 
   4  -1  10      370.85      368.48     59.81 o 
   5  -1  10       21.32       78.91     32.44 o 
   6  -1  10        0.27       49.61     42.66 o 
 -10   0  10      161.90      223.93     54.46 o 
  -9   0  10      254.91      240.12     95.09 o 
  -8   0  10       84.09      102.89     36.69 o 
  -7   0  10      151.62      160.56     39.94 o 
  -6   0  10      716.80      753.52     97.76 o 
  -5   0  10     1021.54     1167.72    108.24 o 
  -4   0  10      180.82      191.89     29.62 o 
  -3   0  10       92.83      124.09     25.03 o 
  -2   0  10      403.41      467.96     50.61 o 
  -1   0  10      460.13      573.17     57.51 o 
   0   0  10      191.23      228.27     34.11 o 
   1   0  10      130.02      186.78     39.09 o 
   2   0  10       92.22       95.42     29.90 o 
   3   0  10       86.39      132.40     37.36 o 
   4   0  10       23.68       55.00     30.90 o 
   5   0  10        2.43       37.68     58.41 o 
 -10   1  10        7.67       26.31     39.23 o 
  -9   1  10        7.71       11.09     95.69 o 
  -8   1  10       18.32        1.52     31.38 o 
  -7   1  10        2.49       44.87     32.84 o 
  -6   1  10       59.65       25.06     30.94 o 
  -5   1  10      108.14       92.47     26.65 o 
  -4   1  10        5.83       29.11     19.97 o 
  -3   1  10       76.71       66.93     25.29 o 
  -2   1  10      467.39      584.60     62.05 o 
  -1   1  10      278.64      298.66     61.60 o 
   0   1  10      241.14      286.15     40.70 o 
   1   1  10      223.89      221.37     36.36 o 
   2   1  10      542.66      527.60    102.47 o 
   3   1  10      490.56      566.96    113.63 o 
   4   1  10       63.34      152.51     65.39 o 
  -9   2  10      120.83      109.32     45.95 o 
  -8   2  10      271.13      335.30     82.93 o 
  -7   2  10      478.72      557.51     99.88 o 
  -6   2  10      340.10      399.19    115.63 o 
  -5   2  10      103.68      181.21     34.16 o 
  -4   2  10       88.28      113.23     28.27 o 
  -3   2  10       36.80       37.62     20.85 o 
  -2   2  10       46.91       63.40     24.24 o 
  -1   2  10       11.09       27.11     28.95 o 
   0   2  10       70.03       82.63     25.56 o 
   1   2  10       29.27       45.17     35.26 o 
   2   2  10       38.94       86.03     55.62 o 
   3   2  10       24.37        0.00     33.09 o 
  -8   3  10      111.65      187.45     53.16 o 
  -7   3  10      205.75      262.07     55.74 o 
  -6   3  10      111.08       83.60     37.47 o 
  -5   3  10       60.22       86.41     27.50 o 
  -4   3  10      139.06      161.02     32.02 o 
  -3   3  10      423.66      488.49     56.90 o 
  -2   3  10      143.66      183.72     34.56 o 
  -1   3  10        0.68        0.00     21.27 o 
   0   3  10       30.94      102.10     28.44 o 
   1   3  10      221.47      224.19     39.21 o 
   2   3  10       79.35       54.62     70.57 o 
  -7   4  10       42.54       46.47     38.16 o 
  -6   4  10       11.37       23.67     25.57 o 
  -5   4  10       25.64       45.52     25.63 o 
  -4   4  10        2.74       32.40     24.76 o 
  -3   4  10        2.31       39.25     24.98 o 
  -2   4  10        0.68        8.41     23.54 o 
  -1   4  10        0.19       45.63     37.36 o 
   0   4  10       68.80       75.82     36.67 o 
  -1 -12  11       10.91       99.68     56.62 o 
   0 -12  11        1.09        0.00     52.63 o 
   1 -12  11        1.46       35.49     52.23 o 
  -4 -11  11      269.64      129.58     53.83 o 
  -3 -11  11      329.95      286.67     71.77 o 
  -1 -11  11      118.38      189.39     59.81 o 
   0 -11  11      222.23      240.02     66.98 o 
   1 -11  11      256.49      177.43     61.40 o 
   2 -11  11       81.57       40.67     44.26 o 
   3 -11  11       31.15       76.15     49.04 o 
   4 -11  11       45.30       68.98     49.04 o 
  -5 -10  11       10.41        0.00     39.07 o 
  -4 -10  11       55.87       36.68     43.46 o 
  -3 -10  11       45.54       82.53     45.85 o 
  -2 -10  11       21.07       61.97     28.41 o 
  -1 -10  11       45.30       77.75     46.65 o 
   0 -10  11      244.41      363.62     78.15 o 
   1 -10  11      100.10      141.54     52.63 o 
   2 -10  11       20.31       61.40     40.27 o 
   3 -10  11       29.44        5.18     37.08 o 
   4 -10  11      130.72      169.85     55.82 o 
   5 -10  11       63.65      104.86     44.66 o 
  -7  -9  11        9.80       19.14     42.26 o 
  -6  -9  11       68.80      118.02     47.05 o 
  -5  -9  11      126.53       22.73     42.26 o 
  -4  -9  11      168.38       65.39     41.47 o 
  -3  -9  11       36.43       46.25     38.28 o 
  -2  -9  11      154.95      128.81     40.67 o 
  -1  -9  11      117.80      151.51     44.26 o 
   0  -9  11       97.37      103.27     42.66 o 
   1  -9  11       55.51       31.50     36.28 o 
   2  -9  11       15.11        0.00     35.49 o 
   3  -9  11       43.52       47.45     37.88 o 
   4  -9  11       29.13       80.94     40.67 o 
   5  -9  11       21.43        0.00     32.30 o 
  -7  -8  11        0.37       47.05     37.48 o 
  -6  -8  11        0.12        0.00     30.70 o 
  -5  -8  11       50.89        3.99     34.29 o 
  -4  -8  11        7.08        3.99     32.30 o 
  -3  -8  11        8.96       65.79     40.27 o 
  -2  -8  11      193.73      257.89     41.96 o 
  -1  -8  11      238.67      268.40     48.51 o 
   0  -8  11      348.78      356.24     56.52 o 
   1  -8  11       91.89      118.76     35.12 o 
   2  -8  11      300.53      388.61     62.07 o 
   3  -8  11      674.01      596.07    104.06 o 
   4  -8  11      337.93      267.18     50.75 o 
   5  -8  11       91.55       83.26     39.47 o 
   6  -8  11      115.10      106.43     37.89 o 
  -8  -7  11       65.68       54.22     37.08 o 
  -7  -7  11      229.47      154.30     51.83 o 
  -6  -7  11      440.27      309.12     78.55 o 
  -5  -7  11      201.82      139.71     39.40 o 
  -4  -7  11      292.01      181.14     86.12 o 
  -3  -7  11      186.01      180.78     29.74 o 
  -2  -7  11      388.69      349.13     43.18 o 
  -1  -7  11       85.44      132.66     34.29 o 
   0  -7  11        4.52        1.83     23.59 o 
   1  -7  11        4.72        0.01     21.53 o 
   2  -7  11      130.54      132.78     35.95 o 
   3  -7  11      207.71      150.23     37.31 o 
   4  -7  11       92.13       63.18     61.00 o 
   5  -7  11       68.33      113.35     36.55 o 
   6  -7  11      171.47      131.34     38.45 o 
  -9  -6  11       22.86       58.11     33.47 o 
  -8  -6  11       44.84       30.55     37.88 o 
  -7  -6  11      464.92      469.02    116.42 o 
  -6  -6  11      565.22      516.32     80.14 o 
  -5  -6  11      327.48      296.53     52.69 o 
  -4  -6  11      166.14      163.49     53.23 o 
  -3  -6  11      859.61      802.28     73.63 o 
  -2  -6  11     1490.20     1167.90     99.22 o 
  -1  -6  11      341.08      300.15     53.12 o 
   0  -6  11      227.64      265.19     44.89 o 
   1  -6  11      398.07      434.45     60.64 o 
   2  -6  11      434.69      311.81     50.65 o 
   3  -6  11      214.38      269.05     47.67 o 
   4  -6  11       14.78       31.88     27.26 o 
   5  -6  11       35.44      117.89     50.24 o 
   6  -6  11       21.61       78.61     34.29 o 
  -9  -5  11       20.38       77.24     33.87 o 
  -8  -5  11       35.43       60.15     54.03 o 
  -7  -5  11        4.79       34.73     27.58 o 
  -6  -5  11       20.72        0.00     24.30 o 
  -5  -5  11        7.19       10.51     23.83 o 
  -4  -5  11        1.51        3.46     23.72 o 
  -3  -5  11      102.77       64.98     25.47 o 
  -2  -5  11       20.04       21.66     16.64 o 
  -1  -5  11        2.81        6.59     15.74 o 
   0  -5  11      101.82      163.16     32.69 o 
   1  -5  11      169.88      146.95     35.08 o 
   2  -5  11      302.90      353.83     55.58 o 
   3  -5  11       89.69      168.68    101.47 o 
   4  -5  11       77.81      114.04     34.73 o 
   5  -5  11      236.52      232.75     90.91 o 
   6  -5  11      193.58      184.51     42.33 o 
  -9  -4  11       31.70       87.98     57.81 o 
  -8  -4  11      302.34      283.06     54.31 o 
  -7  -4  11      272.87      237.87     49.17 o 
  -6  -4  11      139.58      190.88     41.94 o 
  -5  -4  11      244.57      332.67     54.61 o 
  -4  -4  11      463.07      455.69    159.28 o 
  -3  -4  11      438.92      419.25     62.63 o 
  -2  -4  11      236.35      258.51     32.82 o 
  -1  -4  11       87.09      108.05     21.67 o 
   0  -4  11      409.15      434.67     59.73 o 
   1  -4  11      336.60      279.23     46.39 o 
   2  -4  11       72.87       71.11     26.16 o 
   3  -4  11       23.94       18.07     22.20 o 
   4  -4  11      103.94       33.58     41.67 o 
   5  -4  11       46.52       42.01     27.88 o 
   6  -4  11       17.36       33.74     29.54 o 
 -10  -3  11       68.71       97.40     43.10 o 
  -9  -3  11       33.62       81.58     40.11 o 
  -8  -3  11        8.39        0.00     34.49 o 
  -7  -3  11        1.40       45.72     28.66 o 
  -6  -3  11        6.40       57.42     27.92 o 
  -5  -3  11       92.97      136.28     37.83 o 
  -4  -3  11      259.15      293.33     38.13 o 
  -3  -3  11      170.37      175.40     27.30 o 
  -2  -3  11        0.41        3.85     15.12 o 
  -1  -3  11      220.38      255.31     44.01 o 
   0  -3  11      754.19      681.78     83.32 o 
   1  -3  11      506.16      467.20     62.17 o 
   2  -3  11       58.05       31.27     60.40 o 
   3  -3  11      198.27      187.40     38.81 o 
   4  -3  11      804.39      730.29     90.91 o 
   5  -3  11      381.35      373.01     88.31 o 
 -10  -2  11      153.75      158.36     70.37 o 
  -9  -2  11      415.36      317.36     60.91 o 
  -8  -2  11      419.74      390.71    107.45 o 
  -7  -2  11      214.15      189.17     47.50 o 
  -6  -2  11      412.89      369.81     61.11 o 
  -5  -2  11     1088.96      929.77    109.80 o 
  -4  -2  11      544.59      678.65     85.53 o 
  -3  -2  11      247.20      282.22     35.59 o 
  -2  -2  11      170.50      171.35     45.27 o 
  -1  -2  11       88.77       77.19     22.05 o 
   0  -2  11       55.79       23.74     22.09 o 
   1  -2  11        2.66       27.09     21.90 o 
   2  -2  11        0.09        6.20     22.16 o 
   3  -2  11       84.22       68.43     35.68 o 
   4  -2  11       93.84      116.89     71.37 o 
   5  -2  11       19.89       90.14     31.91 o 
  -9  -1  11      103.94       89.09     39.17 o 
  -8  -1  11       41.87       99.24     36.28 o 
  -7  -1  11       40.14       56.24     33.33 o 
  -6  -1  11      534.70      453.15     68.39 o 
  -5  -1  11     1244.95     1276.52    143.83 o 
  -4  -1  11      518.64      592.48     81.38 o 
  -3  -1  11      388.10      438.94     71.04 o 
  -2  -1  11      494.83      590.35     59.53 o 
  -1  -1  11      863.22     1045.68    108.89 o 
   0  -1  11      289.17      358.76     70.17 o 
   1  -1  11       55.60      141.01     33.97 o 
   2  -1  11      103.67      147.05     39.47 o 
   3  -1  11      184.87      263.12     49.84 o 
   4  -1  11       92.08      106.91     41.86 o 
  -9   0  11       45.51       82.74     42.86 o 
  -8   0  11       35.34       51.97     36.50 o 
  -7   0  11       84.90       71.78     34.29 o 
  -6   0  11       38.24       50.67     33.87 o 
  -5   0  11       28.53       46.85     27.68 o 
  -4   0  11       20.46       48.45     22.39 o 
  -3   0  11        6.41        0.00     19.22 o 
  -2   0  11        0.04       38.29     20.97 o 
  -1   0  11        2.11       19.70     22.29 o 
   0   0  11       10.16       15.52     22.13 o 
   1   0  11       17.87        0.00     37.08 o 
   2   0  11       87.67      109.91     40.91 o 
   3   0  11      116.14      183.73     59.01 o 
   4   0  11       16.48       19.37     32.75 o 
  -9   1  11       13.32       44.19     39.61 o 
  -8   1  11       24.00       43.47     63.39 o 
  -7   1  11      208.72      335.53     63.58 o 
  -6   1  11      276.53      345.35     63.03 o 
  -5   1  11      119.73      131.39     40.85 o 
  -4   1  11      154.45      216.93     49.33 o 
  -3   1  11      434.18      421.31     98.48 o 
  -2   1  11      637.92      751.45     97.75 o 
  -1   1  11      106.52      151.10     32.44 o 
   0   1  11       12.17       34.40     26.16 o 
   1   1  11       94.31      175.31     44.10 o 
   2   1  11      137.41      124.69     39.00 o 
   3   1  11       21.26      100.47     39.15 o 
  -8   2  11       15.46       60.32     39.28 o 
  -7   2  11        5.13       15.23     33.33 o 
  -6   2  11        9.56       18.93     33.93 o 
  -5   2  11        4.19       24.73     25.56 o 
  -4   2  11        0.08       16.57     22.91 o 
  -3   2  11       71.90      110.69     29.66 o 
  -2   2  11       27.39       57.97     25.62 o 
  -1   2  11        3.47        8.57     38.32 o 
   0   2  11       20.65       59.60     31.58 o 
   1   2  11      227.21      312.04    134.56 o 
  -6   3  11       67.17      103.12     42.46 o 
  -5   3  11      109.75      103.75     36.58 o 
  -4   3  11      209.68      159.18     38.74 o 
  -3   3  11      147.59      226.07     39.33 o 
  -2   3  11       93.34      129.32     32.21 o 
  -1   3  11       32.10       87.41     39.92 o 
  -1 -11  12       36.98       68.98     48.24 o 
   0 -11  12       30.52       41.47     47.85 o 
   1 -11  12        6.50      120.01     57.41 o 
   2 -11  12        4.05        0.00     44.26 o 
  -5 -10  12      164.57      269.53     66.58 o 
  -4 -10  12      220.59      126.79     50.64 o 
  -3 -10  12      155.54      183.41     58.61 o 
  -1 -10  12      423.29      389.94     78.94 o 
   0 -10  12      427.92      391.13     80.94 o 
   1 -10  12      222.09      260.36     64.19 o 
   2 -10  12      160.99       92.50     47.45 o 
   3 -10  12      224.58      244.41     68.98 o 
  -6  -9  12       11.12       57.02     37.48 o 
  -5  -9  12        0.08      109.64     48.24 o 
  -4  -9  12       12.11       27.51     41.07 o 
  -3  -9  12       19.65       17.54     37.48 o 
  -2  -9  12       74.93       84.93     40.67 o 
  -1  -9  12      128.83      148.32     48.24 o 
   0  -9  12      126.48      152.71     48.24 o 
   1  -9  12       74.70       47.05     38.28 o 
   2  -9  12      111.90       88.11     46.25 o 
   3  -9  12      258.64      234.04     63.79 o 
   4  -9  12      141.53      135.56     51.43 o 
  -7  -8  12       73.93      114.03     48.24 o 
  -6  -8  12      262.04      183.80     54.62 o 
  -5  -8  12      136.85      116.82     51.43 o 
  -4  -8  12       41.40      111.64     49.84 o 
  -3  -8  12       68.91       83.33     46.25 o 
  -2  -8  12      293.31      385.64    141.94 o 
  -1  -8  12      220.88      300.50     50.74 o 
   0  -8  12       27.60       87.41     34.34 o 
   1  -8  12       32.12       16.83     29.76 o 
   2  -8  12       57.59      107.44     37.57 o 
   3  -8  12       36.85       45.47     51.83 o 
   4  -8  12       32.04       67.19     47.65 o 
   5  -8  12       10.70       19.66     30.13 o 
  -7  -7  12        0.06        0.00     29.70 o 
  -6  -7  12        6.06       46.18     36.88 o 
  -5  -7  12        0.82       45.28     31.60 o 
  -4  -7  12        1.57        7.56     29.08 o 
  -3  -7  12       43.82       19.77     27.88 o 
  -2  -7  12      199.71      195.28     34.42 o 
  -1  -7  12       64.42       71.83     31.72 o 
   0  -7  12       30.59       54.75     28.98 o 
   1  -7  12      160.29      182.20     47.85 o 
   2  -7  12      280.83      281.80     51.61 o 
   3  -7  12      196.67      197.73     43.49 o 
   4  -7  12       46.65       39.87     30.46 o 
   5  -7  12       87.62       74.50     32.70 o 
  -8  -6  12      145.34      151.46     70.97 o 
  -7  -6  12      321.98      371.64    140.15 o 
  -6  -6  12      200.89      149.72     43.26 o 
  -5  -6  12      180.53      181.52     91.11 o 
  -4  -6  12      312.35      226.77     45.41 o 
  -3  -6  12      374.80      276.15     37.71 o 
  -2  -6  12      342.66      297.27     48.73 o 
  -1  -6  12      252.61      202.63     41.22 o 
   0  -6  12      136.38      109.68     32.82 o 
   1  -6  12      134.76      136.19     35.73 o 
   2  -6  12        5.43        0.00     39.07 o 
   3  -6  12        0.38        0.00     23.09 o 
   4  -6  12        2.29        0.00     38.67 o 
   5  -6  12       27.84       63.74     27.24 o 
  -8  -5  12       67.78       37.26     42.86 o 
  -7  -5  12       66.72       57.70     33.49 o 
  -6  -5  12       63.28       85.58     44.66 o 
  -5  -5  12      189.98      269.94     64.39 o 
  -4  -5  12      555.93      403.21     62.63 o 
  -3  -5  12      658.12      821.11     95.26 o 
  -2  -5  12      406.28      380.21     74.86 o 
  -1  -5  12      217.20      219.19     41.37 o 
   0  -5  12      880.46      909.93    126.79 o 
   1  -5  12      969.26      800.34    155.70 o 
   2  -5  12      220.63      179.63     40.32 o 
   3  -5  12       73.62       93.55     32.44 o 
   4  -5  12      127.46      179.13     94.10 o 
   5  -5  12      173.76      227.43     66.78 o 
  -9  -4  12      130.80      153.66     60.21 o 
  -8  -4  12      181.12      147.11     42.15 o 
  -7  -4  12       64.66      107.55     33.75 o 
  -6  -4  12        2.85        2.67     41.86 o 
  -5  -4  12       20.76        0.00     36.88 o 
  -4  -4  12       12.14       18.09     28.91 o 
  -3  -4  12       17.41       34.21     24.83 o 
  -2  -4  12        7.75       22.12     19.53 o 
  -1  -4  12        5.24       23.74     22.81 o 
   0  -4  12       93.69       65.53     28.37 o 
   1  -4  12       47.18       51.85     57.41 o 
   2  -4  12       12.21       28.47     25.54 o 
   3  -4  12       41.72       25.87     28.16 o 
   4  -4  12      203.01      220.91     44.36 o 
  -9  -3  12      176.91      186.04     46.73 o 
  -8  -3  12      201.14      133.15     75.56 o 
  -7  -3  12        8.22       56.45     29.42 o 
  -6  -3  12       85.94       87.07     35.69 o 
  -5  -3  12      553.70      475.50     70.40 o 
  -4  -3  12      391.32      437.10     48.83 o 
  -3  -3  12       60.89       86.34     22.64 o 
  -2  -3  12       81.20      132.54     28.23 o 
  -1  -3  12      229.19      246.02     44.01 o 
   0  -3  12      325.20      354.81     54.22 o 
   1  -3  12       83.17       99.46     32.23 o 
   2  -3  12       44.57        8.70     23.08 o 
   3  -3  12       42.74       60.26     31.15 o 
   4  -3  12       51.31      112.18     32.44 o 
  -9  -2  12       16.71       23.70     29.33 o 
  -8  -2  12       33.68       90.96     36.86 o 
  -7  -2  12       61.08       55.61     37.17 o 
  -6  -2  12        0.43       32.43     34.29 o 
  -5  -2  12       20.46       67.30     31.99 o 
  -4  -2  12        5.95       47.27     21.85 o 
  -3  -2  12       21.61       46.09     21.04 o 
  -2  -2  12       43.56       57.52     22.46 o 
  -1  -2  12      170.69      197.64     36.49 o 
   0  -2  12       62.73       51.00     27.85 o 
   1  -2  12        7.22        0.00     26.50 o 
   2  -2  12       48.97       93.71     35.20 o 
   3  -2  12      181.70      149.15     52.03 o 
  -8  -1  12       85.55      165.09     45.60 o 
  -7  -1  12      229.57      299.98     59.34 o 
  -6  -1  12      423.52      388.78     67.10 o 
  -5  -1  12      374.57      297.40     58.98 o 
  -4  -1  12      131.28      169.77     33.59 o 
  -3  -1  12      208.22      193.43     34.31 o 
  -2  -1  12      394.12      412.03     51.63 o 
  -1  -1  12      209.57      238.06     38.23 o 
   0  -1  12       32.78       66.04     32.71 o 
   1  -1  12       21.15       21.13     43.66 o 
   2  -1  12       26.89       18.74     31.82 o 
   3  -1  12        3.73        3.56     29.03 o 
  -8   0  12        1.54        0.00     30.05 o 
  -7   0  12       28.43        5.79     30.79 o 
  -6   0  12       99.03       98.29     39.52 o 
  -5   0  12       78.68       87.34     39.47 o 
  -4   0  12      134.39      156.56     32.72 o 
  -3   0  12      462.75      455.71     58.64 o 
  -2   0  12      742.83      834.70     82.65 o 
  -1   0  12      226.18      282.27     51.40 o 
   0   0  12       55.13      116.28     39.01 o 
   1   0  12      178.20      318.71     58.31 o 
   2   0  12      284.65      374.56     85.12 o 
  -7   1  12      119.16      151.43     48.61 o 
  -6   1  12       57.22       57.63     41.67 o 
  -5   1  12        8.10       15.42     26.10 o 
  -4   1  12       15.11       54.26     27.68 o 
  -3   1  12        3.69       27.97     26.52 o 
  -2   1  12        1.01        2.05     29.49 o 
  -1   1  12        4.06        9.59     28.42 o 
   0   1  12        0.74       27.69     36.21 o 
  -5   2  12       25.45      138.17     34.93 o 
  -4   2  12      152.93      243.91     42.11 o 
  -3   2  12      173.92      171.39     51.29 o 
  -2   2  12      115.19      165.17     49.93 o 
  -1 -10  13       88.44      138.75     57.02 o 
   0 -10  13       25.86        0.00     43.46 o 
   1 -10  13       12.63       55.42     42.26 o 
  -5  -9  13       29.32       45.45     42.26 o 
  -4  -9  13       14.81       15.15     44.66 o 
  -1  -9  13      282.91      277.10     68.98 o 
   0  -9  13       99.23      129.58     50.24 o 
   1  -9  13      159.47      142.74     51.43 o 
   2  -9  13      251.54      280.29     68.18 o 
  -6  -8  13       68.60      101.27     53.83 o 
  -5  -8  13       30.31        4.78     37.48 o 
  -4  -8  13       11.00       57.81     50.24 o 
  -2  -8  13       11.30       82.40     36.73 o 
  -1  -8  13        8.39       15.16     30.03 o 
   0  -8  13       22.35       64.79     32.49 o 
   1  -8  13      100.85      171.29     44.30 o 
   2  -8  13      121.17      102.24     39.19 o 
   3  -8  13      170.34      151.26     42.53 o 
  -6  -7  13      150.41      110.77     38.52 o 
  -5  -7  13       77.18       94.55     40.94 o 
  -4  -7  13      161.88      120.39     38.20 o 
  -3  -7  13      265.85      250.11     54.03 o 
  -2  -7  13      154.40      178.30     42.60 o 
  -1  -7  13       47.54       71.92     53.83 o 
   0  -7  13       31.62       37.81     47.05 o 
   1  -7  13      166.94      133.34     37.14 o 
   2  -7  13       77.46       83.24     34.13 o 
   3  -7  13        1.29       33.03     31.44 o 
  -7  -6  13        0.06       49.24     32.54 o 
  -6  -6  13        2.28        2.94     44.46 o 
  -5  -6  13        1.14        0.00     28.30 o 
  -4  -6  13       13.02       31.39     31.79 o 
  -3  -6  13       48.53       10.99     37.48 o 
  -2  -6  13       46.03       76.66     34.29 o 
  -1  -6  13        5.01       26.93     27.71 o 
   0  -6  13       94.96      193.68     43.22 o 
   1  -6  13      222.53      201.61     55.22 o 
   2  -6  13       49.70       54.78     55.62 o 
   3  -6  13       17.41       33.57     50.84 o 
  -7  -5  13       59.06       56.64     32.56 o 
  -6  -5  13       24.51       33.55     62.80 o 
  -5  -5  13      205.72      156.11     51.03 o 
  -4  -5  13      422.09      286.73     54.59 o 
  -3  -5  13      174.71      148.69     28.80 o 
  -2  -5  13       77.43       88.59     31.85 o 
  -1  -5  13      130.32      154.68     39.48 o 
   0  -5  13      110.65       91.05     33.43 o 
   1  -5  13      143.03      130.46     35.49 o 
   2  -5  13       48.73       15.69     30.12 o 
   3  -5  13       18.24        2.85     29.26 o 
  -7  -4  13        0.92       14.47     30.31 o 
  -6  -4  13        4.32       16.81     43.66 o 
  -5  -4  13      149.56      143.67     44.46 o 
  -4  -4  13      214.47      205.00     49.21 o 
  -3  -4  13       89.82       76.46     24.38 o 
  -2  -4  13      184.39      187.44     39.31 o 
  -1  -4  13      369.37      400.14     58.92 o 
   0  -4  13      559.91      430.08     68.38 o 
   1  -4  13      268.48      296.44     53.30 o 
   2  -4  13      128.93      157.28     66.98 o 
   3  -4  13      221.94      201.32     42.62 o 
  -7  -3  13      122.61      220.57     47.90 o 
  -6  -3  13      150.90      211.64     86.32 o 
  -5  -3  13      132.65      109.95     39.98 o 
  -4  -3  13       62.83       37.35     31.44 o 
  -3  -3  13        4.65       33.22     23.43 o 
  -2  -3  13       13.37        0.00     31.27 o 
  -1  -3  13        0.05       14.69     24.85 o 
   0  -3  13       20.52        9.23     24.27 o 
   1  -3  13       12.74       19.82     27.64 o 
   2  -3  13       15.67       11.85     31.78 o 
  -7  -2  13       97.07      130.17     52.63 o 
  -6  -2  13      206.29      216.35     48.70 o 
  -5  -2  13      234.58      237.28     77.55 o 
  -4  -2  13       55.80      130.81     29.78 o 
  -3  -2  13       97.50       97.10     29.32 o 
  -2  -2  13      371.81      451.22     54.04 o 
  -1  -2  13      246.14      289.19     51.96 o 
   0  -2  13       31.76       71.87     33.13 o 
   1  -2  13       28.36       89.33     45.65 o 
   2  -2  13      110.20      153.07     43.19 o 
  -7  -1  13       34.15       62.76     39.11 o 
  -6  -1  13       13.26       49.29     35.68 o 
  -5  -1  13        7.27       45.60     35.16 o 
  -4  -1  13        3.71       28.76     26.08 o 
  -3  -1  13        6.07       54.56     27.85 o 
  -2  -1  13       42.08       25.25     27.91 o 
  -1  -1  13        3.90        0.00     31.78 o 
   0  -1  13        0.25       39.49     36.57 o 
  -5   0  13       44.01       54.62     37.84 o 
  -4   0  13       94.98      124.24     53.32 o 
  -3   0  13      192.88      225.30     44.52 o 
  -2   0  13      134.59      211.12     43.54 o 
  -1   0  13       72.18      163.25     50.67 o 
  -1  -9  14       43.05       85.72     51.03 o 
  -4  -8  14        1.96       61.00     46.65 o 
  -3  -8  14       48.45       49.04     72.96 o 
  -2  -8  14       50.09      111.86     41.60 o 
  -1  -8  14       29.76       56.06     35.02 o 
   0  -8  14       26.99       54.05     46.65 o 
   1  -8  14      161.38      171.80    109.05 o 
  -5  -7  14       59.83       62.05     36.19 o 
  -4  -7  14      111.19       62.30     39.84 o 
  -3  -7  14       89.58      158.69     77.75 o 
  -2  -7  14       24.66       59.00     35.48 o 
  -1  -7  14        8.86       16.69     29.89 o 
   0  -7  14        4.51       67.32     55.42 o 
   1  -7  14        8.14        0.00     31.08 o 
  -5  -6  14      113.48      127.11     42.10 o 
  -4  -6  14      281.41      191.63     49.79 o 
  -3  -6  14      193.64      217.30     85.72 o 
  -2  -6  14       52.29       97.08     49.64 o 
  -1  -6  14      102.91       93.65     36.20 o 
   0  -6  14      147.98      146.86     39.61 o 
   1  -6  14      115.65      114.42     37.07 o 
  -6  -5  14        1.82       35.62     36.64 o 
  -5  -5  14        2.40       11.98     33.74 o 
  -4  -5  14        8.16       34.66     86.92 o 
  -3  -5  14        6.15       44.66     48.24 o 
  -2  -5  14        9.32       28.86     29.49 o 
  -1  -5  14       25.66       30.79     31.27 o 
   0  -5  14       64.51       68.34     34.70 o 
   1  -5  14       36.56       43.71     50.44 o 
  -6  -4  14       41.83      110.05     49.44 o 
  -5  -4  14      132.26      121.44     42.63 o 
  -4  -4  14       83.87      189.88     46.94 o 
  -3  -4  14       16.01       38.20     29.13 o 
  -2  -4  14       93.36      135.47     75.95 o 
  -1  -4  14      152.08      163.76     39.75 o 
   0  -4  14       44.73       44.72     31.23 o 
  -5  -3  14       18.65       34.33     38.08 o 
  -4  -3  14        0.87       59.85     35.73 o 
  -3  -3  14       18.75       51.67     25.85 o 
  -2  -3  14      157.31      200.38     44.44 o 
  -1  -3  14      134.51      211.24     73.36 o 
   0  -3  14       43.68      134.23     38.54 o 
  -4  -2  14       57.67      133.08     43.65 o 
  -3  -2  14       50.20       89.73     28.75 o 
  -2  -2  14       45.73       32.10     63.59 o 
                                                 
